# Supplementary material for: Speeding Cis-Trans Regulation Discovery by Phylogenomic Analyses Coupled with Screenings of an Arrayed Library of Arabidopsis Transcription Factors
Source: PLoS One. 2011 Jun 27;6(6):e21524. doi: 10.1371/journal.pone.0021524 (PMC3124521; doi:10.1371/journal.pone.0021524)
Supplement: Table S2 — List of oligonucleotides used in the paper. (XLS) [file pone.0021524.s006.xls]

## Sheet: Table S2
Table S2. List of oligonucleotides used in the paper
Locus	Contains adapter for	Family	Sequence
At1g01010	attB1	NAC	AAAAAAGCAGGCTTCATGGAGGATCAAGTTGGGTT
At1g01010	attB2	NAC	CAAGAAAGCTGGGTCTTAACCAACAAGAATGATCC
At1g01030	attB1	B3	AAAAAAGCAGGCTTCATGGATCTATCCCTGGCTCC
At1g01030	attB2	B3	CAAGAAAGCTGGGTCTCATGGATTGAAATTGAGAG
At1g01250	attB1	AP2/EREBP	AAAAAAGCAGGCTTCATGTCACCACAGAGAATGAAGC
At1g01250	attB2	AP2/EREBP	CAAGAAAGCTGGGTCTCACAGACACGCCATGAACT
At1g02210	attB1	NAC	AAAAAAGCAGGCTTCATGGTATGGTTCTTCTTTAG
At1g02210	attB2	NAC	CAAGAAAGCTGGGTCTTAAACATCATAAATTCGGA
At1g02220	attB1	NAC	AAAAAAGCAGGCTTCATGGAAACTCCTGTGGGTTT
At1g02220	attB2	NAC	CAAGAAAGCTGGGTCTCAAGTTCTTGAGATGGAAG
At1g04370	attB1	AP2/EREBP	AAAAAAGCAGGCTTCATGGATCAAGGAGGTCGTAG
At1g04370	attB2	AP2/EREBP	CAAGAAAGCTGGGTCTTATTGCCTCTTGCCCATGT
At1g05710	attB1	bHLH	AAAAAAGCAGGCTTCATGGAATTCTCTAGAGACGC
At1g05710	attB2	bHLH	CAAGAAAGCTGGGTCTCATCTAAAGGGTGATTGAG
At1g05805	attB1	bHLH	AAAAAAGCAGGCTTCATGTACCAATCATCATCCTC
At1g05805	attB2	bHLH	CAAGAAAGCTGGGTCCTAGCTTGGTTTCTCACTGC
At1g06070	attB1	bZIP	AAAAAAGCAGGCTTCATGGATAAGGAGAAATCTCCTGC
At1g06070	attB2	bZIP	CAAGAAAGCTGGGTCTCAGTCTTTTGTCAAGGGAG
At1g06160	attB1	AP2/EREBP	AAAAAAGCAGGCTTCATGGAATATCAAACTAACTTC
At1g06160	attB2	AP2/EREBP	CAAGAAAGCTGGGTCTCAAGAACATGATCTCATAAGC
At1g08010	attB1	GATA	AAAAAAGCAGGCTTCATGAATTGGTTACCTGAAGC
At1g08010	attB2	GATA	CAAGAAAGCTGGGTCTTACCCTCTGGATATCACTG
At1g09250	attB1	bHLH	AAAAAAGCAGGCTTCATGGTGGAGTCTCTGTTCCC
At1g09250	attB2	bHLH	CAAGAAAGCTGGGTCTTAAGTTCCGGTCAACGTCG
At1g09710	attB1	MYB	AAAAAAGCAGGCTTCATGGTTGCTAATAATAATACTAG
At1g09710	attB2	MYB	CAAGAAAGCTGGGTCCTAAACACCCTGTCCGGTCC
At1g09770	attB1	MYB	AAAAAAGCAGGCTTCATGAGGATTATGATTAAGGG
At1g09770	attB2	MYB	CAAGAAAGCTGGGTCTTATGCAGAAGCTTCCATGG
At1g10120	attB1	bHLH	AAAAAAGCAGGCTTCATGGGTGGTGAGAGTAATGA
At1g10120	attB2	bHLH	CAAGAAAGCTGGGTCCTAGAGCTCAGGTTTCAATC
At1g12610	attB1	AP2/EREBP	AAAAAAGCAGGCTTCATGAATAATGATGATATTATTCTGGC
At1g12610	attB2	AP2/EREBP	CAAGAAAGCTGGGTCTTAATATCTGTAACTCCACAATG
At1g12630	attB1	AP2/EREBP	AAAAAAGCAGGCTTCATGGCTTCTGCCGGCTTAGG
At1g12630	attB2	AP2/EREBP	CAAGAAAGCTGGGTCTCAATAGCCCCACAAGTCCT
At1g12890	attB1	AP2/EREBP	AAAAAAGCAGGCTTCATGTTGAAATCAAGTAACAAGAG
At1g12890	attB2	AP2/EREBP	CAAGAAAGCTGGGTCTCACATAAGAAACTGTGGAGC
At1g13300	attB1	MYB	AAAAAAGCAGGCTTCATGATTAAAAAGTTCAGCAATATGG
At1g13300	attB2	MYB	CAAGAAAGCTGGGTCTTAATTATTCTTGACGTAATGATTACG
At1g14200	attB1	C3HC4	AAAAAAGCAGGCTTCATGTCTTCTGAGAATGATTTC
At1g14200	attB2	C3HC4	CAAGAAAGCTGGGTCTTAGTTTCTTCTGTCGCCGG
At1g14600	attB1	MYB	AAAAAAGCAGGCTTCATGGGTAGGTGTGGAAGAAG
At1g14600	attB2	MYB	CAAGAAAGCTGGGTCTCAGCTATGGAGTAGAGAAAAGG
At1g16640	attB1	B3	AAAAAAGCAGGCTTCATGGCTGACACTGGTGAGGTTC
At1g16640	attB2	B3	CAAGAAAGCTGGGTCTTACTGATGTTTGTCTTGATCG
At1g17460	attB1	MYB	AAAAAAGCAGGCTTCATGTTTGGAAATGTGAAAGAC
At1g17460	attB2	MYB	CAAGAAAGCTGGGTCCTACAAGAAACCGTTTCTTG
At1g18400	attB1	bHLH	AAAAAAGCAGGCTTCATGGCAAATTTCGAGAATCT
At1g18400	attB2	bHLH	CAAGAAAGCTGGGTCTCAAAGGGACCATGTTGATA
At1g19000	attB1	MYB	AAA AAA GCA GGC TTC ATGGCCGCCGTTAGTAGTTCG
At1g19000	attB2	MYB	CAA GAA AGC TGG GTC CTAAGCAACTCTGATGATGC
At1g19040	attB1	NAC	AAAAAAGCAGGCTTCATGTCAGAGGTGTTAACACG
At1g19040	attB2	NAC	CAAGAAAGCTGGGTCTCACAAAGTAGTACCATTCA
At1g19210	attB1	AP2/EREBP	AAAAAAGCAGGCTTCATGGAAGGGTCGTCTTCTTC
At1g19210	attB2	AP2/EREBP	CAAGAAAGCTGGGTCTCAAAAATTCCAAAGAAACATGG
At1g19350	attB1	BES1/BZR	AAAAAAGCAGGCTTCATGACGTCTGACGGAGCAAC
At1g19350	attB2	BES1/BZR	CAAGAAAGCTGGGTCTCAACTATGAGCTTTACCAT
At1g19490	attB1	bZIP	AAAAAAGCAGGCTTCATGGAGTTGGAGCCTATATC
At1g19490	attB2	bZIP	CAAGAAAGCTGGGTCTTATCCGACCTGCATCCG
At1g19510	attB1	MYB	AAAAAAGCAGGCTTCATGGCCTCTAGTTCTATGAG
At1g19510	attB2	MYB	CAAGAAAGCTGGGTCTCACTGGATTCTCATATTCT
At1g21340	attB1	DOF	AAAAAAGCAGGCTTCATGTTGCCGTACATTGGACA
At1g21340	attB2	DOF	CAAGAAAGCTGGGTCTCAAATCCCGAACCTGGTAAG
At1g22190	attB1	AP2/EREBP	AAAAAAGCAGGCTTCATGACAACTTCTATGGATTTTTACAG
At1g22190	attB2	AP2/EREBP	CAAGAAAGCTGGGTCCTAATTTACAAGACTCGAAC
At1g22640	attB1	MYB	AAAAAAGCAGGCTTCATGGGAAGATCACCATGCTG
At1g22640	attB2	MYB	CAAGAAAGCTGGGTCCTAATGAGTTCTAACATCAG
At1g25470	attB1	AP2/EREBP	AAAAAAGCAGGCTTCATGAAGTCCTTTGTGAAACC
At1g25470	attB2	AP2/EREBP	CAAGAAAGCTGGGTCTTAAACCAAACCGAGAGGCG
At1g25550	attB1	MYB	AAAAAAGCAGGCTTCATGATGATGTTCAAGAGCGG
At1g25550	attB2	MYB	CAAGAAAGCTGGGTCTTATGAAAGAGGAAGAAGGTGTGG
At1g25560	attB1	AP2/EREBP	AAAAAAGCAGGCTTCATGGAATACAGCTGTGTAGA
At1g25560	attB2	AP2/EREBP	CAAGAAAGCTGGGTCTCACAAGATGTTGATAATCG
At1g26260	attB1	bHLH	AAAAAAGCAGGCTTCATGAGTGACAAAGACGAGTT
At1g26260	attB2	bHLH	CAAGAAAGCTGGGTCCTACGGCTCCACCTTCATGT
At1g26960	attB1	Homeobox	AAAAAAGCAGGCTTCATGTCTTGTAATAATAATGGC
At1g26960	attB2	Homeobox	CAAGAAAGCTGGGTCTCAATTGTATTGTTGCTGGTC
At1g28160	attB1	AP2/EREBP	AAAAAAGCAGGCTTCATGGAGTTCAATGGTAATTTG
At1g28160	attB2	AP2/EREBP	CAAGAAAGCTGGGTCTTATTGGTAGAAGAATGTGG
At1g28360	attB1	AP2/EREBP	AAAAAAGCAGGCTTCATGGCGTCAACGACGTGTGC
At1g28360	attB2	AP2/EREBP	CAAGAAAGCTGGGTCTCAAAGCCAAAGCGGCGGAG
At1g28370	attB1	AP2/EREBP	AAAAAAGCAGGCTTCATGGCACCGACAGTTAAAAC
At1g28370	attB2	AP2/EREBP	CAAGAAAGCTGGGTCTCAGTTCTCAGGTGGAGGAG
At1g29160	attB1	DOF	AAAAAAGCAGGCTTCATGGCGACCCAAGATTCTCA
At1g29160	attB2	DOF	CAAGAAAGCTGGGTCTTAACAAGATTGACCATCGG
At1g31310	attB1	Trihelix	AAAAAAGCAGGCTTCATGGCTGACCAAAGTGGTGG
At1g31310	attB2	Trihelix	CAAGAAAGCTGGGTCCTATCCTACTGTGGGCAGTA
At1g31630	attB1	MADS	AAAAAAGCAGGCTTCATGAGGTCGAAAATTAAGTTATC
At1g31630	attB2	MADS	CAAGAAAGCTGGGTCTCACACAACGGTGGTGTTGG
At1g33760	attB1	AP2/EREBP	AAAAAAGCAGGCTTCATGGAAAACACTTACGTTGG
At1g33760	attB2	AP2/EREBP	CAAGAAAGCTGGGTCTCAATTATTAGAATTCCATA
At1g34190	attB1	NAC	AAAAAAGCAGGCTTCATGGCGGATTCTTCACCCGA
At1g34190	attB2	NAC	CAAGAAAGCTGGGTCCTAGTCTTTCAAGAGAAGAC
At1g35460	attB1	bHLH	AAAAAAGCAGGCTTCATGCAATCCACTCATATAAG
At1g35460	attB2	bHLH	CAAGAAAGCTGGGTCTTATTGTTCTTCTTTAGGTTTGC
At1g36060	attB1	AP2/EREBP	AAAAAAGCAGGCTTCATGGCGGATCTCTTCGGTGG
At1g36060	attB2	AP2/EREBP	CAAGAAAGCTGGGTCTCACGATAAAATTGAAGCCC
At1g43160	attB1	AP2/EREBP	AAAAAAGCAGGCTTCATGGTGTCTATGCTGACTAA
At1g43160	attB2	AP2/EREBP	CAAGAAAGCTGGGTCTTAACCAAAAGAGGAGTAATTG
At1g44830	attB1	AP2/EREBP	AAAAAAGCAGGCTTCATGGTGAAAACACTTCAAAAG
At1g44830	attB2	AP2/EREBP	CAAGAAAGCTGGGTCTCAGCAGAAGTTCCATAATC
At1g49120	attB1	AP2/EREBP	AAAAAAGCAGGCTTCATGATCAGTTTCAGAGAAGA
At1g49120	attB2	AP2/EREBP	CAAGAAAGCTGGGTCTCATAAAAACTTATCGATCCAATC
At1g49480	attB1	B3	AAAAAAGCAGGCTTCATGCAAATGGATTCCGCACAG
At1g49480	attB2	B3	CAAGAAAGCTGGGTCTCACACATACTCATTGACACG
At1g49560	attB1	MYB	AAAAAAGCAGGCTTCATGGGTTCTTTAGGTGATGA
At1g49560	attB2	MYB	CAAGAAAGCTGGGTCTTATGGTGATCTCAATCTCTCC
At1g49950	attB1	MYB	AAAAAAGCAGGCTTCATGGGTGCTCCTAAGCAGAA
At1g49950	attB2	MYB	CAAGAAAGCTGGGTCTCAGGCACGGATCATCATTT
At1g50680	attB1	AP2/EREBP	AAAAAAGCAGGCTTCATGAGACTTGATGACGAACC
At1g50680	attB2	AP2/EREBP	CAAGAAAGCTGGGTCCTAAGGACATTCGATCCTTA
At1g51120	attB1	AP2/EREBP	AAAAAAGCAGGCTTCATGGACGAGATGAGCAATGT
At1g51120	attB2	AP2/EREBP	CAAGAAAGCTGGGTCCTATTGGATCCTAACACCAA
At1g51140	attB1	bHLH	AAAAAAGCAGGCTTCATGGAATCAGAATTCCAGCA
At1g51140	attB2	bHLH	CAAGAAAGCTGGGTCTCACGCACTAGAGCATCTAC
At1g51600	attB1	GATA	AAAAAAGCAGGCTTCATGGATGACCTACATGGAAG
At1g51600	attB2	GATA	CAAGAAAGCTGGGTCTCACTGTGAGTTGCTTATGT
At1g53170	attB1	AP2/EREBP	AAAAAAGCAGGCTTCATGCCCAACATCACCATGGG
At1g53170	attB2	AP2/EREBP	CAAGAAAGCTGGGTCCTATTCCGCCGGAGGAGCTA
At1g54060	attB1	Trihelix	AAAAAAGCAGGCTTCATGGAGGACGACGACGAGAT
At1g54060	attB2	Trihelix	CAAGAAAGCTGGGTCTCAGCTACTTACATTGCCGT
At1g54360	attB1	TAF	AAAAAAGCAGGCTTCATGCAGGAAGCTATCAAATG
At1g54360	attB2	TAF	CAAGAAAGCTGGGTCTTACAAGAAGAAACTGAGCT
At1g56280	attB1	ZZ	AAAAAAGCAGGCTTCATGGACGCTGATTCCAAGAG
At1g56280	attB2	ZZ	CAAGAAAGCTGGGTCTTAGACTTCATCGAAAATGG
At1g59530	attB1	bZIP	AAAAAAGCAGGCTTCATGTTTTATACTAATATGGAGACG
At1g59530	attB2	bZIP	CAAGAAAGCTGGGTCTTAAATCTCGAGCGTTGTGA
At1g59750	attB1	ARF	AAAAAAGCAGGCTTCATGGCAGCTTCCAATCATTC
At1g59750	attB2	ARF	CAAGAAAGCTGGGTCTCATCTTGATCCCGCCATAG
At1g60240	attB1	NAC	AAAAAAGCAGGCTTCATGATGAAGTCAAGACGTGA
At1g60240	attB2	NAC	CAAGAAAGCTGGGTCTCATTTATAGTAACCTCGAATG
At1g61660	attB1	bHLH	AAAAAAGCAGGCTTCATGGCGGAGGAGTTTAAAGC
At1g61660	attB2	bHLH	CAAGAAAGCTGGGTCTCACCTGAAATTGTTGCCCC
At1g63030	attB1	AP2/EREBP	AAAAAAGCAGGCTTCATGGAAAACGACGATATCAC
At1g63030	attB2	AP2/EREBP	CAAGAAAGCTGGGTCTTAGTAACTCCAAAGTGACA
At1g63100	attB1	GRAS	AAAAAAGCAGGCTTCATGTTGGCAGGTTGTTCGAG
At1g63100	attB2	GRAS	CAAGAAAGCTGGGTCTTAATTCCCTCCGGTAGTCC
At1g64000	attB1	WRKY	AAAAAAGCAGGCTTCATGGAAGGGGTTGACAACAC
At1g64000	attB2	WRKY	CAAGAAAGCTGGGTCTTACAGATCAGAAACTCTTG
At1g64620	attB1	DOF	AAAAAAGCAGGCTTCATGGACACTGCTAAATGGCC
At1g64620	attB2	DOF	CAAGAAAGCTGGGTCTTATTGCCATGAACCACCAG
At1g66470	attB1	bHLH	AAAAAAGCAGGCTTCATGGCACTCGTTAATGACCA
At1g66470	attB2	bHLH	CAAGAAAGCTGGGTCTTAATTGGTGATCAGATTCG
At1g67710	attB1	MYB	AAAAAAGCAGGCTTCATGGAGAAAAGCGGCTTCTC
At1g67710	attB2	MYB	CAAGAAAGCTGGGTCTTAAGATATGAATAAACCTTGGTC
At1g68670	attB1	MYB	AAAAAAGCAGGCTTCATGATGGTGGAGATGGATTA
At1g68670	attB2	MYB	CAAGAAAGCTGGGTCTTATGACACAGGAGTAGAAG
At1g68840	attB1	AP2/EREBP	AAAAAAGCAGGCTTCATGGATTCTAGTTGCATAGA
At1g68840	attB2	AP2/EREBP	CAAGAAAGCTGGGTCTCACAAAGCATTGATTATCG
At1g68920	attB1	bHLH	AAAAAAGCAGGCTTCATGGATTTAAGTGCGAAAGA
At1g68920	attB2	bHLH	CAAGAAAGCTGGGTCTCATGGCTCAACCTTCATAT
At1g69010	attB1	bHLH	AAAAAAGCAGGCTTCATGAGAACCGGAAAAGGAAATC
At1g69010	attB2	bHLH	CAAGAAAGCTGGGTCTCACAGTGTTTTCATCCGCT
At1g69690	attB1	TCP	AAAAAAGCAGGCTTCATGGATCCGGATCCGGATCA
At1g69690	attB2	TCP	CAAGAAAGCTGGGTCCTAGGAATGATGACTGGTGC
At1g69780	attB1	Homeobox	AAAAAAGCAGGCTTCATGTCTTGTAATAATGGAATGTC
At1g69780	attB2	Homeobox	CAAGAAAGCTGGGTCTCAATTGTACTGTTGCTGATC
At1g70000	attB1	MYB	AAAAAAGCAGGCTTCATGTCACGTAGTTGCTCACAG
At1g70000	attB2	MYB	CAAGAAAGCTGGGTCTCAAGCCACTCCCATTATAC
At1g71520	attB1	AP2/EREBP	AAAAAAGCAGGCTTCATGGATTCAAGAGACACCGG
At1g71520	attB2	AP2/EREBP	CAAGAAAGCTGGGTCTCAAACGAGATCGTCTTCAA
At1g72210	attB1	bHLH	AAAAAAGCAGGCTTCATGGCCTTGGAGGCTGTAGT
At1g72210	attB2	bHLH	CAAGAAAGCTGGGTCCTAGCTAAAGGATGACTCTT
At1g72360	attB1	AP2/EREBP	AAAAAAGCAGGCTTCATGTCTCAAAGCTTTGAACT
At1g72360	attB2	AP2/EREBP	CAAGAAAGCTGGGTCTCAGGACCATAGACCCATGT
At1g72650	attB1	MYB	AAAAAAGCAGGCTTCATGGGAACTGTGGTTGGAAC
At1g72650	attB2	MYB	CAAGAAAGCTGGGTCTTACTGAGATTGCTTCTCCG
At1g74500	attB1	bHLH	AAAAAAGCAGGCTTCATGTCGGGAAGAAGATCACG
At1g74500	attB2	bHLH	CAAGAAAGCTGGGTCTTATTGGGTAAGTAAGCTTC
At1g74840	attB1	MYB	AAAAAAGCAGGCTTCATGGCCGACGGTAGTACTAG
At1g74840	attB2	MYB	CAAGAAAGCTGGGTCCTAAGCGACTCCAATCGTGTTG
At1g74930	attB1	AP2/EREBP	AAAAAAGCAGGCTTCATGGTGAAGCAAGCGATGAA
At1g74930	attB2	AP2/EREBP	CAAGAAAGCTGGGTCTCAAAAATCCCAAAGAATCAAAG
At1g75390	attB1	bZIP	AAAAAAGCAGGCTTCATGAATAATAAAACTGAAATGGG
At1g75390	attB2	bZIP	CAAGAAAGCTGGGTCCTAACAGTTGAAAACATCAC
At1g75490	attB1	AP2/EREBP	AAAAAAGCAGGCTTCATGTCATCCATAGAGCCAAA
At1g75490	attB2	AP2/EREBP	CAAGAAAGCTGGGTCTCAAAGTGGGGAATGAAAGG
At1g77200	attB1	AP2/EREBP	AAAAAAGCAGGCTTCATGACCGAGTCATCCATTAT
At1g77200	attB2	AP2/EREBP	CAAGAAAGCTGGGTCCTAAGGAAAAAGGGGGCCAA
At1g77850	attB1	ARF	AAAAAAGCAGGCTTCATGTCACCGCCGTCGGCAAC
At1g77850	attB2	ARF	CAAGAAAGCTGGGTCTTAACCTTGGGAGCTAGAAC
At1g78700	attB1	BES1/BZR	AAAAAAGCAGGCTTCATGACATCAGGGACGAGAAT
At1g78700	attB2	BES1/BZR	CAAGAAAGCTGGGTCTTACCTGGTGCTTGAGTTTC
At2g01760	attB1	MYB	AAAAAAGCAGGCTTCATGCCGATCAACGATCAGTT
At2g01760	attB2	MYB	CAAGAAAGCTGGGTCCTATCTTTGTCTTGAAGATC
At2g02060	attB1	MYB	AAAAAAGCAGGCTTCATGGGTAAGTCTAGTGGTAG
At2g02060	attB2	MYB	CAAGAAAGCTGGGTCTTAGCTACCGAGGAGAGAAA
At2g03710	attB1	MADS	AAAAAAGCAGGCTTCATGGGAAGAGGGAAAGTTGA
At2g03710	attB2	MADS	CAAGAAAGCTGGGTCTCAGACCATCCATCCAGGGA
At2g16210	attB1	B3	AAAAAAGCAGGCTTCATGGCTACGAACGCTGGTTATC
At2g16210	attB2	B3	CAAGAAAGCTGGGTCTTAGGGTTTGGAGACAACTAG
At2g18160	attB1	bZIP	AAAAAAGCAGGCTTCATGGCGTCATCTAGCAGCAC
At2g18160	attB2	bZIP	CAAGAAAGCTGGGTCTCAATACATATTGATATCATTAGCC
At2g18300	attB1	bHLH	AAAAAAGCAGGCTTCATGTTGGAAGGTCTTGTCTC
At2g18300	attB2	bHLH	CAAGAAAGCTGGGTCTTAGTAATGAAAACCGAGGC
At2g20570	attB1	MYB	AAAAAAGCAGGCTTCATGTTAGCTCTGTCTCCGGC
At2g20570	attB2	MYB	CAAGAAAGCTGGGTCTCAGGCACAAGACGCGGTCG
At2g20880	attB1	AP2/EREBP	AAAAAAGCAGGCTTCATGGCTACTGCTAAGAACAAGG
At2g20880	attB2	AP2/EREBP	CAAGAAAGCTGGGTCCTAAATTGTATCAGAAGAAGAG
At2g21230	attB1	bZIP	AAAAAAGCAGGCTTCATGGGTGGTGGTGGTGATAC
At2g21230	attB2	bZIP	CAAGAAAGCTGGGTCCTAGTCGTTTGAAGTGTGCT
At2g21650	attB1	MYB	AAAAAAGCAGGCTTCATGGCATCAGGCTCAATGTC
At2g21650	attB2	MYB	CAAGAAAGCTGGGTCTCACTGCAGCTTCATGCTTC
At2g22200	attB1	AP2/EREBP	AAAAAAGCAGGCTTCATGGAAACTGCTTCTCTTTC
At2g22200	attB2	AP2/EREBP	CAAGAAAGCTGGGTCTTAAGAATTGGCCAGTTTAC
At2g25820	attB1	AP2/EREBP	AAAAAAGCAGGCTTCATGGCAGCGCGTGCCCATGA
At2g25820	attB2	AP2/EREBP	CAAGAAAGCTGGGTCTTACTCATAATTCCACAAAAAGC
At2g27990	attB1	Homeobox	AAAAAAGCAGGCTTCATGGATATGATAAAACCAGATTTTC
At2g27990	attB2	Homeobox	CAAGAAAGCTGGGTCTCAACCCACAAAGTCATGAA
At2g28910	attB1	XXX	AAAAAAGCAGGCTTCATGCCGGCGACAGCAGGAAG
At2g28910	attB2	XXX	CAAGAAAGCTGGGTCCTACTCTCGCTCTTTCCTGT
At2g30580	attB1	C3HC4	AAAAAAGCAGGCTTCATGGAAGGAGACATGGTGGC
At2g30580	attB2	C3HC4	CAAGAAAGCTGGGTCTTAGTTGTTGCATTCAGGGA
At2g31220	attB1	bHLH	AAAAAAGCAGGCTTCATGGAAGAAGAAAGAGAAAG
At2g31220	attB2	bHLH	CAAGAAAGCTGGGTCCTAGTAGCCGTTGCTAGGAA
At2g31370	attB1	bZIP	AAAAAAGCAGGCTTCATGGATAAGGAGAAATCTCC
At2g31370	attB2	bZIP	CAAGAAAGCTGGGTCTCAGTTCTCTTTCTGGGCTT
At2g33290	attB1	SET	AAAAAAGCAGGCTTCATGAGTACATTGTTACCATTTC
At2g33290	attB2	SET	CAAGAAAGCTGGGTCCTAGTTGCAGATGGCGAGCT
At2g33550	attB1	Trihelix	AAAAAAGCAGGCTTCATGGCTCTGGAACAGTTAGG
At2g33550	attB2	Trihelix	CAAGAAAGCTGGGTCCTACATCTTATCCGCGATTT
At2g34000	attB1	C3HC4	AAAAAAGCAGGCTTCATGGGTTTCAATGATCCTTC
At2g34000	attB2	C3HC4	CAAGAAAGCTGGGTCCTATACTATTCTTTCTAAGAC
At2g35310	attB1	B3	AAAAAAGCAGGCTTCATGGCTAGAAACAGTGACAATG
At2g35310	attB2	B3	CAAGAAAGCTGGGTCTTAGGGTTTTGAGACAAAGAG
At2g35530	attB1	bZIP	AAAAAAGCAGGCTTCATGGCTAGCAATGAGATGG
At2g35530	attB2	bZIP	CAAGAAAGCTGGGTCTCACGTTGAGTCTTTGTATG
At2g36450	attB1	AP2/EREBP	AAAAAAGCAGGCTTCATGCAAGGAACCTCCAAAGA
At2g36450	attB2	AP2/EREBP	CAAGAAAGCTGGGTCTCATGGAAAATTCCACAAGT
At2g38300	attB1	MYB	AAAAAAGCAGGCTTCATGATTCCAAGTATGGAGGG
At2g38300	attB2	MYB	CAAGAAAGCTGGGTCTCATAGAGTCAGATCCAGAG
At2g39250	attB1	AP2/EREBP	AAAAAAGCAGGCTTCATGTTGGACCTCAACCTCGG
At2g39250	attB2	AP2/EREBP	CAAGAAAGCTGGGTCTCATTGCATTTTGCTGCTGC
At2g40340	attB1	AP2/EREBP	AAAAAAGCAGGCTTCATGCCGTCGGAGATTGTTGAC
At2g40340	attB2	AP2/EREBP	CAAGAAAGCTGGGTCTTATGTAGATCCATGAACATC
At2g40350	attB1	AP2/EREBP	AAAAAAGCAGGCTTCATGCCCAGGAAACGGAAGTC
At2g40350	attB2	AP2/EREBP	CAAGAAAGCTGGGTCCTAGTCTGACCTGACCAAAACC
At2g40620	attB1	bZIP	AAAAAAGCAGGCTTCATGGAGGATCCTTCTAACC
At2g40620	attB2	bZIP	CAAGAAAGCTGGGTCTCACATAGTGCTGCTGCTTTC
At2g40950	attB1	bZIP	AAAAAAGCAGGCTTCATGGCTGAACCAATCACCAAGG
At2g40950	attB2	bZIP	CAAGAAAGCTGGGTCTCAAGTGGTCACAAGATGAGG
At2g42280	attB1	bHLH	AAAAAAGCAGGCTTCATGGATTCAAATAATCATCTCTAC
At2g42280	attB2	bHLH	CAAGAAAGCTGGGTCCTATATTGACTTCTTCTCCT
At2g42300	attB1	bHLH	AAAAAAGCAGGCTTCATGGATCTGACCCAAGGTTTC
At2g42300	attB2	bHLH	CAAGAAAGCTGGGTCTTAGAGCTCCATTTTCACCT
At2g42660	attB1	MYB	AAAAAAGCAGGCTTCATGGCCGGGAGATCTTCGCC
At2g42660	attB2	MYB	CAAGAAAGCTGGGTCTTACGGTTCTGATGATGTCG
At2g43060	attB1	bHLH	AAAAAAGCAGGCTTCATGGCCTCTGCAGACAAACT
At2g43060	attB2	bHLH	CAAGAAAGCTGGGTCTCATTTGGGAGATAAGCCAT
At2g43220	attB1	NON	AAAAAAGCAGGCTTCATGGCTAAGACGCTGGACCT
At2g43220	attB2	NON	CAAGAAAGCTGGGTCTCAGAATTTCGCATTCTGAA
At2g46590	attB1	DOF	AAAAAAGCAGGCTTCATGATGAACGTTAAACCAATGG
At2g46590	attB2	DOF	CAAGAAAGCTGGGTCTCACCATGAAGATCCTCCTC
At2g46960	attB1	CitP450	AAAAAAGCAGGCTTCATGGGGCTCGTAATTTTCTTGG
At2g46960	attB2		CAAGAAAGCTGGGTCGTCTTCCAGAGGCTGAAGCA
At2g47520	attB1	AP2/EREBP	AAAAAAGCAGGCTTCATGTGTGGGGGAGCTATCAT
At2g47520	attB2	AP2/EREBP	CAAGAAAGCTGGGTCTTAATTGGAGTCTTGATAGC
At2g47700	attB1	C3HC4	AAAAAAGCAGGCTTCATGGCCGGAGCTAAAGATTC
At2g47700	attB2	C3HC4	CAAGAAAGCTGGGTCTCAGAAGTGTCTATGCCACA
At3g02990	attB1	HSF	AAAAAAGCAGGCTTCATGGGAACGGTTTGCGAATC
At3g02990	attB2	HSF	CAAGAAAGCTGGGTCTCATTTTCTGAGAGCATCTG
At3g05700	attB1	ZZ	AAAAAAGCAGGCTTCATGGATTCCGATTCATGGAG
At3g05700	attB2	ZZ	CAAGAAAGCTGGGTCTTATAAGCTGTCATCAAGAATC
At3g06590	attB1	bHLH	AAAAAAGCAGGCTTCATGGCGTCTCTGATCTCAGA
At3g06590	attB2	bHLH	CAAGAAAGCTGGGTCTCAAATCGGTGGAGGAGCTG
At3g06760	attB1	ZZ	AAAAAAGCAGGCTTCATGGATTCCAATTGGATCAA
At3g06760	attB2	ZZ	CAAGAAAGCTGGGTCTTAGAAATCGTCTTCAAGCA
At3g09600	attB1	MYB	AAAAAAGCAGGCTTCATGAGCTCGTCGCCGTCAAG
At3g09600	attB2	MYB	CAAGAAAGCTGGGTCTTATGCTGATTTGTCGCTTG
At3g10500	attB1	NAC	AAAAAAGCAGGCTTCATGGGTCGTGGCTCAGTAAC
At3g10500	attB2	NAC	CAAGAAAGCTGGGTCTCACCTGGAAGAGACCAAAA
At3g11280	attB1	MYB	AAAAAAGCAGGCTTCATGGAGACTCTGCATCCATTC
At3g11280	attB2	MYB	CAAGAAAGCTGGGTCTTAAGCTCCGGCACTGAAGAC
At3g12390	attB1	NAC	AAAAAAGCAGGCTTCATGACTACCGAAGAGAAAGA
At3g12390	attB2	NAC	CAAGAAAGCTGGGTCTTAGGTGGTAAGCTCCATGA
At3g14180	attB1	Trihelix	AAAAAAGCAGGCTTCATGGAGGACGATGAAGACAT
At3g14180	attB2	Trihelix	CAAGAAAGCTGGGTCCTAGTTATTACCCAAATCGT
At3g14230	attB1	AP2/EREBP	AAAAAAGCAGGCTTCATGTGTGGAGGAGCTATAATC
At3g14230	attB2	AP2/EREBP	CAAGAAAGCTGGGTCTCAAAAGTCTCCTTCCAGCA
At3g15210	attB1	AP2/EREBP	AAAAAAGCAGGCTTCATGGCCAAGATGGGCTTGAA
At3g15210	attB2	AP2/EREBP	CAAGAAAGCTGGGTCTCAGGCCTGTTCCGATGGAG
At3g16350	attB1	MYB	AAAAAAGCAGGCTTCATGACTCGTCGGTGTTCGCATTG
At3g16350	attB2	MYB	CAAGAAAGCTGGGTCTTAGATAGCCTGAATCGCGCTG
At3g16870	attB1	GATA	AAAAAAGCAGGCTTCATGTCTGAGGGATCAGAAGA
At3g16870	attB2	GATA	CAAGAAAGCTGGGTCTTAGGCGTAAACAGAGCTAC
At3g17100	attB1	bHLH	AAAAAAGCAGGCTTCATGGAGTCTATATCTCCGGT
At3g17100	attB2	bHLH	CAAGAAAGCTGGGTCCTAACCAAGCATGTGTGTTTG
At3g18960	attB1	B3	AAAAAAGCAGGCTTCATGGTTACAACCCAAAACACG
At3g18960	attB2	B3	CAAGAAAGCTGGGTCTTATCCCCTGAAGACTCTC
At3g19860	attB1	bHLH	AAAAAAGCAGGCTTCATGGACGTTTCTGCTAGAAAG
At3g19860	attB2	bHLH	CAAGAAAGCTGGGTCTCATTTTGCATCATCAGGTT
At3g20310	attB1	AP2/EREBP	AAAAAAGCAGGCTTCATGAGGAAAGGGAGAGGCTC
At3g20310	attB2	AP2/EREBP	CAAGAAAGCTGGGTCTCAGAGACGTAGATCGGTAC
At3g20640	attB1	bHLH	AAAAAAGCAGGCTTCATGGGAGATCATCATGATTTC
At3g20640	attB2	bHLH	CAAGAAAGCTGGGTCCTATCTAAAAGTCCCACCAA
At3g21270	attB1	DOF	AAAAAAGCAGGCTTCATGCAGGATCCAGCAGCATA
At3g21270	attB2	DOF	CAAGAAAGCTGGGTCTCAGTTTTTCTCCGCTCTGT
At3g22830	attB1	HSF	AAAAAAGCAGGCTTCATGGATCCTTCATTTAGGTT
At3g22830	attB2	HSF	CAAGAAAGCTGGGTCTTAATTAGTGTGTGAACTAG
At3g23230	attB1	AP2/EREBP	AAAAAAGCAGGCTTCATGGAGAGCTCAAACAGGAG
At3g23230	attB2	AP2/EREBP	CAAGAAAGCTGGGTCTTATCTCTTCCTTTCTTCTG
At3g24120	attB1	MYB	AAAAAAGCAGGCTTCATGTACTCAGCGATTCGCTC
At3g24120	attB2	MYB	CAAGAAAGCTGGGTCTTATCCAATGGTGCTACTAG
At3g24520	attB1	HSF	AAAAAAGCAGGCTTCATGGAGGACGACAATAGTAA
At3g24520	attB2	HSF	CAAGAAAGCTGGGTCCTAAAAGCCACCTCGAAACA
At3g25710	attB1	bHLH	AAAAAAGCAGGCTTCATGTACGCAATGAAAGAAGA
At3g25710	attB2	bHLH	CAAGAAAGCTGGGTCCTAATTATAACATCGATTCACC
At3g29035	attB1	NAC	AAAAAAGCAGGCTTCATGGATTACAAGGTATCAAG
At3g29035	attB2	NAC	CAAGAAAGCTGGGTCTCAGAATTTCCAAACGCAAT
At3g47620	attB1	TCP	AAAAAAGCAGGCTTCATGCAAAAGCCAACATCAAG
At3g47620	attB2	TCP	CAAGAAAGCTGGGTCCTAATCTTGCTGATCCTCCT
At3g47640	attB1	bHLH	AAAAAAGCAGGCTTCATGGTATCGAAAACTCCTTC
At3g47640	attB2	bHLH	CAAGAAAGCTGGGTCTCATTCACTGGCTTTCAGCC
At3g49760	attB1	bZIP	AAAAAAGCAGGCTTCATGATGTCTACTATTTCCCC
At3g49760	attB2	bZIP	CAAGAAAGCTGGGTCTTAGGTTTGACGAAACATC
At3g49850	attB1	MYB	AAAAAAGCAGGCTTCATGGGAGCTCCAAAGCTGAA
At3g49850	attB2	MYB	CAAGAAAGCTGGGTCTTACCGAGTTTGGCTATGCA
At3g50260	attB1	AP2/EREBP	AAAAAAGCAGGCTTCATGGACGCCGGAGTAGCAGT
At3g50260	attB2	AP2/EREBP	CAAGAAAGCTGGGTCCTATTTTCCCACCAAATCAT
At3g50330	attB1	bHLH	AAAAAAGCAGGCTTCATGGATAACTCCGACATTCT
At3g50330	attB2	bHLH	CAAGAAAGCTGGGTCTCATCTAAGAATCTGTGCATTTC
At3g50410	attB1	DOF	AAAAAAGCAGGCTTCATGCCGACGTCTGACTCCGG
At3g50410	attB2	DOF	CAAGAAAGCTGGGTCTCATTTGAGTGAGTTTCCCG
At3g50750	attB1	BES1/BZR	AAAAAAGCAGGCTTCATGACGGCATCAGGAGGAGG
At3g50750	attB2	BES1/BZR	CAAGAAAGCTGGGTCCTAGCCGCGTCCTTTGGTGT
At3g51910	attB1	HSF	AAAAAAGCAGGCTTCATGTTAAAAAAATTACAGGG
At3g51910	attB2	HSF	CAAGAAAGCTGGGTCCTACCACCAGTTGATGATCC
At3g51960	attB1	bZIP	AAAAAAGCAGGCTTCATGTTTTGTTGTTGCAAGGATTGC
At3g51960	attB2	bZIP	CAAGAAAGCTGGGTCTTAACGTGAGAATGGTGGTGG
At3g53310	attB1	B3	AAAAAAGCAGGCTTCATGGCTGACGATAGCGAATTG
At3g53310	attB2	B3	CAAGAAAGCTGGGTCTCAAGCATCTCTACGCAAGAC
At3g54610	attB1	Bromodomain	AAAAAAGCAGGCTTCATGGACTCTCACTCTTCCCA
At3g54610	attB2	Bromodomain	CAAGAAAGCTGGGTCCTATTGAGATTTAGCACCAG
At3g54810	attB1	GATA	AAAAAAGCAGGCTTCATGATTGGAACAAGCTTCCC
At3g54810	attB2	GATA	CAAGAAAGCTGGGTCTTAGTCTACGCCAATGTAGG
At3g56400	attB1	WRKY	AAAAAAGCAGGCTTCATGGATACTAATAAAGCAAAAAAGC
At3g56400	attB2	WRKY	CAAGAAAGCTGGGTCTCAAGATAGATTCGAACATG
At3g57600	attB1	AP2/EREBP	AAAAAAGCAGGCTTCATGGAGAAATCATCCTCAAT
At3g57600	attB2	AP2/EREBP	CAAGAAAGCTGGGTCTCAATCTAAGCTTCCGTAGT
At3g57800	attB1	bHLH	AAAAAAGCAGGCTTCATGGATCTGACTGGAGGATT
At3g57800	attB2	bHLH	CAAGAAAGCTGGGTCTTACAGCTCCATTTTGACCT
At3g57980	attB1	Bromodomain	AAAAAAGCAGGCTTCATGGCAAAATCAGAAAACGA
At3g57980	attB2	Bromodomain	CAAGAAAGCTGGGTCTTACGAGATGGATAGATCGT
At3g58120	attB1	BZIP	AAAAAAGCAGGCTTCATGGCACAACTTCCTCCGAA
At3g58120	attB2	BZIP	CAAGAAAGCTGGGTCTTAGACATTGAGGAGCTGTT
At3g60490	attB1	AP2/EREBP	AAAAAAGCAGGCTTCATGGGAAAACAAATCAACATAG
At3g60490	attB2	AP2/EREBP	CAAGAAAGCTGGGTCTTAGTCATTTTGCCAATTAAACGG
At3g61890	attB1	Homeobox	AAAAAAGCAGGCTTCATGGAAGAAGGAGATTTTTTC
At3g61890	attB2	Homeobox	CAAGAAAGCTGGGTCTTATGACCAAAACTCCCACC
At3g61970	attB1	B3	AAAAAAGCAGGCTTCATGAATCAAGAAGATAAAGAGAAGC
At3g61970	attB2	B3	CAAGAAAGCTGGGTCTCACCTATCCAAATCAAAAGAC
At3g62340	attB1	WRKY	AAAAAAGCAGGCTTCATGGAAAATGTTGGTGTTGG
At3g62340	attB2	WRKY	CAAGAAAGCTGGGTCCTAATACTCTTCCTTAATGA
At4g01280	attB1	MYB	AAAAAAGCAGGCTTCATGGTGTCCGTAAACCCTAG
At4g01280	attB2	MYB	CAAGAAAGCTGGGTCCTATTTCAAAGCTTTAGCGC
At4g01460	attB1	bHLH	AAAAAAGCAGGCTTCATGAGTGGATTGATGAGTTTTGG
At4g01460	attB2	bHLH	CAAGAAAGCTGGGTCCTAAGTTCGACTAAGATTTG
At4g01580	attB1	B3	AAAAAAGCAGGCTTCATGGTTATTACCCGAAACATG
At4g01580	attB2	B3	CAAGAAAGCTGGGTCTTATCCCCTGAGGACTCTCTTG
At4g01980	attB1	MYB	AAAAAAGCAGGCTTCATGGATTCTTACAATCCATT
At4g01980	attB2	MYB	CAAGAAAGCTGGGTCTTATGAAAACAACTCCTCAA
At4g02200	attB1	ZZ	AAAAAAGCAGGCTTCATGGAAGAAGATTTGTTGGG
At4g02200	attB2	ZZ	CAAGAAAGCTGGGTCTTAGAAGTTGTAAATGTGATC
At4g02590	attB1	bHLH	AAAAAAGCAGGCTTCATGGCTAGTAACAACCCTCA
At4g02590	attB2	bHLH	CAAGAAAGCTGGGTCCTACTGTGGAGGATTGTTCT
At4g06746	attB1	AP2/EREBP	AAAAAAGCAGGCTTCATGGTGATTCAATACAAACG
At4g06746	attB2	AP2/EREBP	CAAGAAAGCTGGGTCTTACAATCCATATGCCTCCG
At4g10350	attB1	NAC	AAAAAAGCAGGCTTCATGGGTTCTTCGTCGAACGG
At4g10350	attB2	NAC	CAAGAAAGCTGGGTCCTATTTAGAATAACCCCAGA
At4g10480	attB1	NAC	AAAAAAGCAGGCTTCATGCCAGGTCCAGTTATTGA
At4g10480	attB2	NAC	CAAGAAAGCTGGGTCCTATGTAGTGAGTTCCATAA
At4g11140	attB1	AP2/EREBP	AAAAAAGCAGGCTTCATGGAGACAGAGAAGAAAGT
At4g11140	attB2	AP2/EREBP	CAAGAAAGCTGGGTCTTAAACAGTTAAGACAGGAT
At4g11660	attB1	HSF	AAAAAAGCAGGCTTCATGCCGGGGGAACAAACCGG
At4g11660	attB2	HSF	CAAGAAAGCTGGGTCTCATTTTCCGAGTTCAAGCC
At4g12210	attB1	C3HC4	AAAAAAGCAGGCTTCATGAATTCTCGCAAAGTGGA
At4g12210	attB2	C3HC4	CAAGAAAGCTGGGTCTCATCGATCGTAGAGCTCCG
At4g13620	attB1	AP2/EREBP	AAAAAAGCAGGCTTCATGATCACACCAATACACAC
At4g13620	attB2	AP2/EREBP	CAAGAAAGCTGGGTCTCAAGAAGAATGAGGAAATGAG
At4g13980	attB1	HSF	AAAAAAGCAGGCTTCATGAACGGCGCATTAGGTAA
At4g13980	attB2	HSF	CAAGAAAGCTGGGTCTTATAAGGTCAGCTGCTCGA
At4g17570	attB1	GATA	AAAAAAGCAGGCTTCATGGGGAAGCAAGGACCTTG
At4g17570	attB2	GATA	CAAGAAAGCTGGGTCTCAGAGTTGGTGAAGTAGCT
At4g17750	attB1	HSF	AAAAAAGCAGGCTTCATGTTTGTAAATTTCAAATACTTCTC
At4g17750	attB2	HSF	CAAGAAAGCTGGGTCCTAGTGTTCTGTTTCTGATGTG
At4g18020	attB1	G2-like	AAAAAAGCAGGCTTCATGGTCATTACCGCTAACGA
At4g18020	attB2	G2-like	CAAGAAAGCTGGGTCTCAGCGGAGACGATGAGAGC
At4g21050	attB1	DOF	AAAAAAGCAGGCTTCATGGATAACTTGAATGTTTTCGC
At4g21050	attB2	DOF	CAAGAAAGCTGGGTCTTATGATTCATGTTCATAGC
At4g23750	attB1	AP2/EREBP	AAAAAAGCAGGCTTCATGGAAGCGGAGAAGAAAATGG
At4g23750	attB2	AP2/EREBP	CAAGAAAGCTGGGTCTTAAACAGCTAAAAGAGGATCC
At4g24060	attB1	DOF	AAAAAAGCAGGCTTCATGAGCATGTCTCAACAAGG
At4g24060	attB2	DOF	CAAGAAAGCTGGGTCTTAGCACCATGATCCTCCAC
At4g24540	attB1	MADS	AAAAAAGCAGGCTTCATGGCGAGAGAGAAGATAAG
At4g24540	attB2	MADS	CAAGAAAGCTGGGTCTCATTCCCAAGATGGAAGCC
At4g25400	attB1	bHLH	AAAAAAGCAGGCTTCATGGAGAAGTTAGTACATAAAG
At4g25400	attB2	bHLH	CAAGAAAGCTGGGTCTTACTTCATCAGGGTAAGTG
At4g25470	attB1	AP2/EREBP	AAAAAAGCAGGCTTCATGAACTCATTTTCTGCCTT
At4g25470	attB2	AP2/EREBP	CAAGAAAGCTGGGTCTTAATAGCTCCATAAGGACA
At4g25480	attB1	AP2/EREBP	AAAAAAGCAGGCTTCATGAACTCATTTTCTGCT
At4g25480	attB2	AP2/EREBP	CAAGAAAGCTGGGTCTTAATAACTCCATAACGATACG
At4g25490	attB1	AP2/EREBP	AAAAAAGCAGGCTTCATGAACTCATTTTCAGCTTTTTC
At4g25490	attB2	AP2/EREBP	CAAGAAAGCTGGGTCTTAGTAACTCCAAAGCGACA
At4g27950	attB1	AP2/EREBP	AAAAAAGCAGGCTTCATGATGATGGATGAGTTTATGG
At4g27950	attB2	AP2/EREBP	CAAGAAAGCTGGGTCTCACACAAGTAAGAGATCGG
At4g28140	attB1	AP2/EREBP	AAAAAAGCAGGCTTCATGGACTTTGACGAGGAGCT
At4g28140	attB2	AP2/EREBP	CAAGAAAGCTGGGTCTCAAAAGAAAGGCCTCATAG
At4g29930	attB1	bHLH	AAAAAAGCAGGCTTCATGGAAGATCTCGACCATGA
At4g29930	attB2	bHLH	CAAGAAAGCTGGGTCTTAGAAGTTGATAAGACAATTTGG
At4g30180	attB1	bHLH	AAAAAAGCAGGCTTCATGGAGAGGCAAATCATAAAC
At4g30180	attB2	bHLH	CAAGAAAGCTGGGTCTCAAGTACTATCTTGAACAA
At4g30410	attB1	bHLH	AAAAAAGCAGGCTTCATGCAGCCTACGAGCTCAAT
At4g30410	attB2	bHLH	CAAGAAAGCTGGGTCTTATCTCTCAATTTCGGCCT
At4g30935	attB1	WRKY	AAAAAAGCAGGCTTCATGGAAGAAGACACTGGTAT
At4g30935	attB2	WRKY	CAAGAAAGCTGGGTCTCAGCATTGCTTGATTTCGA
At4g31060	attB1	AP2/EREBP	AAAAAAGCAGGCTTCATGCCACCCTCTCCTCCTAA
At4g31060	attB2	AP2/EREBP	CAAGAAAGCTGGGTCTCAGATTAGATTGTTTATCCAATC
At4g31270	attB1	Trihelix	AAAAAAGCAGGCTTCATGGAGGAAGGAACTTCAGG
At4g31270	attB2	Trihelix	CAAGAAAGCTGGGTCTCACTCGATTTCTTGTGGAA
At4g31610	attB1	B3	AAAAAAGCAGGCTTCATGGCGGATCCACCACATTTC
At4g31610	attB2	B3	CAAGAAAGCTGGGTCTCAAACCAGATTACTGCTGA
At4g31620	attB1	B3	AAAAAAGCAGGCTTCATGGCGAATCATCCACTATC
At4g31620	attB2	B3	CAAGAAAGCTGGGTCTTACTTGAGGATTTTGTTGATTTCC
At4g31805	attB1	WRKY	AAAAAAGCAGGCTTCATGGAAGGCTCGCGGCGGAG
At4g31805	attB2	WRKY	CAAGAAAGCTGGGTCTCATCTAGAAAAACTGGTGC
At4g32280	attB1	AUX-IAA	AAAAAAGCAGGCTTCATGGAGTTGGATCTTGGTCT
At4g32280	attB2	AUX-IAA	CAAGAAAGCTGGGTCTTAAAACAAACATCTTGTATATG
At4g32800	attB1	AP2/EREBP	AAAAAAGCAGGCTTCATGGCGGATTCGTCTTCCGA
At4g32800	attB2	AP2/EREBP	CAAGAAAGCTGGGTCTCAGGGAAAATGTTTCCAAG
At4g32980	attB1	Homeobox	AAAAAAGCAGGCTTCATGGACAACAACAACAACAA
At4g32980	attB2	Homeobox	CAAGAAAGCTGGGTCTTATTTATGCATTGCTTGGCTC
At4g33880	attB1	bHLH	AAAAAAGCAGGCTTCATGGAAGCCATGGGAGAATG
At4g33880	attB2	bHLH	CAAGAAAGCTGGGTCTCATCTCGGTGAGCTGAGAC
At4g34410	attB1	AP2/EREBP	AAAAAAGCAGGCTTCATGCATTATCCTAACAACAG
At4g34410	attB2	AP2/EREBP	CAAGAAAGCTGGGTCTCACTGGAACATATCAGCAA
At4g34530	attB1	bHLH	AAAAAAGCAGGCTTCATGAATGGAGCTATAGGAGG
At4g34530	attB2	bHLH	CAAGAAAGCTGGGTCTCAAACTCCTAAATTGCCAT
At4g34590	attB1	bZIP	AAAAAAGCAGGCTTCATGGAATCGTCGTCGTCGGG
At4g34590	attB2	bZIP	CAAGAAAGCTGGGTCTTAATACATTAAAGCATCAG
At4g36540	attB1	bHLH	AAAAAAGCAGGCTTCATGGACTTGTCTGTACTTGA
At4g36540	attB2	bHLH	CAAGAAAGCTGGGTCTTACTTGAGGCTGAAGAAATTG
At4g36780	attB1	BES1/BZR	AAAAAAGCAGGCTTCATGGCCGCCGGAGGAGGAGG
At4g36780	attB2	BES1/BZR	CAAGAAAGCTGGGTCTCAGCATCTGGCTTTAGTGC
At4g36990	attB1	HSF	AAAAAAGCAGGCTTCATGACGGCTGTGACGGCGGC
At4g36990	attB2	HSF	CAAGAAAGCTGGGTCTTAGTTGCAGACTTTGCTGC
At4g37750	attB1	AP2/EREBP	AAAAAAGCAGGCTTCATGAAGTCTTTTTGTGATAATGATG
At4g37750	attB2	AP2/EREBP	CAAGAAAGCTGGGTCTCAAGAATCAGCCCAAGCAG
At4g38140	attB1	C3HC4	AAAAAAGCAGGCTTCATGATTTCAATGTTGTTTCCG
At4g38140	attB2	C3HC4	CAAGAAAGCTGGGTCCTACAAGTATCCAAGTAGAT
At4g38900	attB1	bZIP	AAAAAAGCAGGCTTCATGGGTGATACAGAGAAGTG
At4g38900	attB2	bZIP	CAAGAAAGCTGGGTCCTATTCATTTGATTCAGATT
At4g39250	attB1	MYB	AAAAAAGCAGGCTTCATGGCATCAAGCTCAATGTC
At4g39250	attB2	MYB	CAAGAAAGCTGGGTCTTAGGACAATACATACCTTT
At4g39780	attB1	AP2/EREBP	AAAAAAGCAGGCTTCATGGCAGCCATAGATATGTT
At4g39780	attB2	AP2/EREBP	CAAGAAAGCTGGGTCTTAAGATTCGGACAATTTGC
At5g02460	attB1	DOF	AAAAAAGCAGGCTTCATGGTTTTTTCTTCATTTCCTAC
At5g02460	attB2	DOF	CAAGAAAGCTGGGTCTCATACATGCGTGTAATGGG
At5g02840	attB1	MYB	AAAAAAGCAGGCTTCATGACCTCAACCAATCCGGT
At5g02840	attB2	MYB	CAAGAAAGCTGGGTCCTAAGAGCTTAAGTGTTCATG
At5g04760	attB1	MYB	AAAAAAGCAGGCTTCATGGCGTCAAGTCAGTGGAC
At5g04760	attB2	MYB	CAAGAAAGCTGGGTCTCACATCCGAAACCCAAAATC
At5g05090	attB1	MYB	AAAAAAGCAGGCTTCATGAGAGAAGAAGATTCCAA
At5g05090	attB2	MYB	CAAGAAAGCTGGGTCTCAATCGTCTCGAGTTGGAA
At5g05550	attB1	Trihelix	AAAAAAGCAGGCTTCATGGAGACGACGACGCCGCA
At5g05550	attB2	Trihelix	CAAGAAAGCTGGGTCCTACAATTGCTTACCTGAAG
At5g06250	attB1	B3	AAAAAAGCAGGCTTCATGTCAGTCAACCATTACTCC
At5g06250	attB2	B3	CAAGAAAGCTGGGTCTTATAAAAGAGTTAAAATTACCATG
At5g06500	attB1	MADS	AAAAAAGCAGGCTTCATGGCTCGGAAAAAAGTACG
At5g06500	attB2	MADS	CAAGAAAGCTGGGTCTCATTCGGCATCGTCTTCAG
At5g08141	attB1	bZIP	AAAAAAGCAGGCTTCATGTTCCAACAAAACTTACATGATG
At5g08141	attB2	bZIP	CAAGAAAGCTGGGTCTTAAGATGGTTGATACGAAGATAG
At5g08520	attB1	MYB	AAAAAAGCAGGCTTCATGACGGTGGAGGAAGTTAG
At5g08520	attB2	MYB	CAAGAAAGCTGGGTCTTACCTATGAGCCGTTGGTG
At5g09460	attB1	bHLH	AAAAAAGCAGGCTTCATGCCTCTTGATACCAAACA
At5g09460	attB2	bHLH	CAAGAAAGCTGGGTCTCACCAATGGTTATTCAAAC
At5g11590	attB1	AP2/EREBP	AAAAAAGCAGGCTTCATGGCAGAGGAATACTACAG
At5g11590	attB2	AP2/EREBP	CAAGAAAGCTGGGTCTTAGAGATCCCATGACAAGC
At5g13910	attB1	AP2/EREBP	AAAAAAGCAGGCTTCATGAACACAACATCATCAAAG
At5g13910	attB2	AP2/EREBP	CAAGAAAGCTGGGTCTTAGGAGCCAAAGTAGTTGA
At5g14000	attB1	NAC	AAAAAAGCAGGCTTCATGGAGGTGGAGAAGAGGAT
At5g14000	attB2	NAC	CAAGAAAGCTGGGTCTTACTCATCAGCTGAGGTAG
At5g15160	attB1	bHLH	AAAAAAGCAGGCTTCATGTCTTCTAGCAGAAGGTC
At5g15160	attB2	bHLH	CAAGAAAGCTGGGTCTTATCCATTAATCAAGCTCC
At5g15830	attB1	bZIP	AAAAAAGCAGGCTTCATGCAGCCAAATTATGATAGCTC
At5g15830	attB2	bZIP	CAAGAAAGCTGGGTCTCATGATGGATGATGAGTTC
At5g16560	attB1	MYB	AAAAAAGCAGGCTTCATGTCTATGGAAGGTGTTTTTC
At5g16560	attB2	MYB	CAAGAAAGCTGGGTCTCATTTCTCGTGCCAATCTG
At5g17690	attB1	Chromodomain	AAAAAAGCAGGCTTCATGAAAGGGGCAAGTGGTGC
At5g17690	attB2	Chromodomain	CAAGAAAGCTGGGTCTTAAGGCGTTCGATTGTACT
At5g18090	attB1	B3	AAAAAAGCAGGCTTCATGAAGAACAAAGCGTTTGGTC
At5g18090	attB2	B3	CAAGAAAGCTGGGTCTTATTTAGAGACTCTAACAAGC
At5g18300	attB1	NAC	AAAAAAGCAGGCTTCATGATGCCGATGACTGAAGA
At5g18300	attB2	NAC	CAAGAAAGCTGGGTCTCATGGTCCTTTAAGGTGGC
At5g18560	attB1	AP2/EREBP	AAAAAAGCAGGCTTCATGTCAACCTCCAAAACCCT
At5g18560	attB2	AP2/EREBP	CAAGAAAGCTGGGTCCTAAAAGACTGAGTAGAAGC
At5g21960	attB1	AP2/EREBP	AAAAAAGCAGGCTTCATGGATGCATCCCCAAAGTA
At5g21960	attB2	AP2/EREBP	CAAGAAAGCTGGGTCTCAGAAATTCCAAAGGTTAATATTG
At5g23650	attB1	MYB	AAAAAAGCAGGCTTCATGAATTTAGGACAGGAAATTAG
At5g23650	attB2	MYB	CAAGAAAGCTGGGTCCTAGTTATATAAGTCAATGTTG
At5g25390	attB1	AP2/EREBP	AAAAAAGCAGGCTTCATGGTACATTCGAAGAAGTTCC
At5g25390	attB2	AP2/EREBP	CAAGAAAGCTGGGTCTTAGACCTGTGCAATGGATC
At5g26650	attB1	MADS	AAAAAAGCAGGCTTCATGAAGAAGGTGAAGCTATC
At5g26650	attB2	MADS	CAAGAAAGCTGGGTCTTAGAGATTATTGTTGATGTAAGG
At5g26990	attB1	ZZ	AAAAAAGCAGGCTTCATGGATTCTGATTCTTGGAG
At5g26990	attB2	ZZ	CAAGAAAGCTGGGTCTTATAAGCCGTCTTCAAGAATC
At5g28300	attB1	Trihelix	AAAAAAGCAGGCTTCATGTTTGATGGTGGAGTACC
At5g28300	attB2	Trihelix	CAAGAAAGCTGGGTCTTAGAACTCAAGATCGAAAC
At5g29000	attB1	G2-like	AAAAAAGCAGGCTTCATGACTCTGGCTAATGATTTCG
At5g29000	attB2	G2-like	CAAGAAAGCTGGGTCTTAATCTTCTCTGACACGTTTC
At5g42630	attB1	MYB	AAAAAAGCAGGCTTCATGATGATGTTAGAGTCAAG
At5g42630	attB2	MYB	CAAGAAAGCTGGGTCTTAGCACTTGAGAAGGGTTA
At5g43410	attB1	AP2/EREBP	AAAAAAGCAGGCTTCATGGATCAAGGAGGTCGAGG
At5g43410	attB2	AP2/EREBP	CAAGAAAGCTGGGTCTCATTTCTTCTTGCCCTTGTTAG
At5g43650	attB1	bHLH	AAAAAAGCAGGCTTCATGGATAACTTTTTTCTAGG
At5g43650	attB2	bHLH	CAAGAAAGCTGGGTCTTAGTAGTCTTTGTAAAAGG
At5g44190	attB1	MYB	AAAAAAGCAGGCTTCATGTTAACTGTTTCTCCGGC
At5g44190	attB2	MYB	CAAGAAAGCTGGGTCCTATGATGCCATACCATATC
At5g44210	attB1	AP2/EREBP	AAAAAAGCAGGCTTCATGGCTCCAAGACAGGCGAA
At5g44210	attB2	AP2/EREBP	CAAGAAAGCTGGGTCCTAAACGTCCACCACCGGTG
At5g45710	attB1	HSF	AAAAAAGCAGGCTTCATGGATGAAAATAATGGAGG
At5g45710	attB2	HSF	CAAGAAAGCTGGGTCTCAAGAAGCTTTCTCTGTAATG
At5g47140	attB1	GATA	AAAAAAGCAGGCTTCATGGGGAAGCAAGGTCCTTG
At5g47140	attB2	GATA	CAAGAAAGCTGGGTCTCATATCATGTTTAGAAGCTC
At5g47220	attB1	AP2/EREBP	AAAAAAGCAGGCTTCATGTACGGACAGTGCAATATAG
At5g47220	attB2	AP2/EREBP	CAAGAAAGCTGGGTCTTATGAAACCAATAACTCATCAAC
At5g47390	attB1	MYB	AAAAAAGCAGGCTTCATGACTCGTCGATGTTCTCAC
At5g47390	attB2	MYB	CAAGAAAGCTGGGTCTTATAAAGCGTGTATCACGC
At5g49230	attB1	ZZ	AAAAAAGCAGGCTTCATGGATTCGAATTCATGGATC
At5g49230	attB2	ZZ	CAAGAAAGCTGGGTCTTAGAACTTGTCTTCAAGCA
At5g50010	attB1	bHLH	AAAAAAGCAGGCTTCATGGGACAAGATCGTGGGTT
At5g50010	attB2	bHLH	CAAGAAAGCTGGGTCTCATGCTTCTCGATTTTTCG
At5g50820	attB1	NAC	AAAAAAGCAGGCTTCATGAACGGAAGAAGCATGAG
At5g50820	attB2	NAC	CAAGAAAGCTGGGTCTCACCGGCTTTGAATAACTT
At5g52660	attB1	MYB	AAAAAAGCAGGCTTCATGGTCTCTAGAAATTCTG
At5g52660	attB2	MYB	CAAGAAAGCTGGGTCTTAAGTAGAGATTTCAGGTG
At5g53290	attB1	AP2/EREBP	AAAAAAGCAGGCTTCATGGACGAATATATTGATTTCCG
At5g53290	attB2	AP2/EREBP	CAAGAAAGCTGGGTCTTAAGCAACTAATAGATCTGATATC
At5g54070	attB1	HSF	AAAAAAGCAGGCTTCATGACGGCAATTCCAAACGT
At5g54070	attB2	HSF	CAAGAAAGCTGGGTCCTACTCTATCTCTATCCTCC
At5g54680	attB1	bHLH	AAAAAAGCAGGCTTCATGGTGTCACCCGAAAACGC
At5g54680	attB2	bHLH	CAAGAAAGCTGGGTCTTAAGCAACAGGAGGACGAA
At5g56840	attB1	MYB	AAAAAAGCAGGCTTCATGGGCAGAAGATGCTCACAC
At5g56840	attB2	MYB	CAAGAAAGCTGGGTCTCACGTAACGCTAATAGGTC
At5g59430	attB1	MYB	AAAAAAGCAGGCTTCATGGTGTCGCATAAGTGTGT
At5g59430	attB2	MYB	CAAGAAAGCTGGGTCTTAGAGAAGTAACAGACCCT
At5g60120	attB1	AP2/EREBP	AAAAAAGCAGGCTTCATGCTGGATCTCAATCTCGA
At5g60120	attB2	AP2/EREBP	CAAGAAAGCTGGGTCCTATGGTGGTGGTTGTGGGC
At5g60140	attB1	B3	AAAAAAGCAGGCTTCATGAACACAAGAGGAAATTACTC
At5g60140	attB2	B3	CAAGAAAGCTGGGTCTCATCCGCTGATAATCTTGACC
At5g60200	attB1	DOF	AAAAAAGCAGGCTTCATGGATCATTTGTTACAACACC
At5g60200	attB2	DOF	CAAGAAAGCTGGGTCCTACATTAAAGCACCAGAAT
At5g60830	attB1	bZIP	AAAAAAGCAGGCTTCATGATTAGACATCTAAAACCCTAC
At5g60830	attB2	bZIP	CAAGAAAGCTGGGTCTTACTTACCAAAGGGACTGTTGG
At5g60850	attB1	DOF	AAAAAAGCAGGCTTCATGCAAGATATTCATGATTTCTC
At5g60850	attB2	DOF	CAAGAAAGCTGGGTCTCAAGGAAGGTAGAGACCAC
At5g61430	attB1	NAC	AAAAAAGCAGGCTTCATGGAGACTTTTTGTGGGTT
At5g61430	attB2	NAC	CAAGAAAGCTGGGTCTCAGTAATTCCAGAAAGGTTC
At5g62610	attB1	bHLH	AAAAAAGCAGGCTTCATGGACCCTCCACTAGTGAA
At5g62610	attB2	bHLH	CAAGAAAGCTGGGTCTTATGTGGTTCGGTTAAAGT
At5g64340	attB1	bHLH	AAAAAAGCAGGCTTCATGCCTCTGGATAAGAGGCA
At5g64340	attB2	bHLH	CAAGAAAGCTGGGTCTCACGCCTTATCTGTCTGCA
At5g64610	attB1	Chromodomain	AAAAAAGCAGGCTTCATGGGATCGTCTGCGGATAC
At5g64610	attB2	Chromodomain	CAAGAAAGCTGGGTCTTAGCTCTGCTCTTTGTAAG
At5g64750	attB1	AP2/EREBP	AAAAAAGCAGGCTTCATGTGTGTCTTAAAAGTGGC
At5g64750	attB2	AP2/EREBP	CAAGAAAGCTGGGTCTCAGGAGGATGGACTATTATTG
At5g65320	attB1	bHLH	AAAAAAGCAGGCTTCATGATGTTCCAACAAGATTACC
At5g65320	attB2	bHLH	CAAGAAAGCTGGGTCTCAACGTTCCTTGTGAACTC
At5g66700	attB1	Homeobox	AAAAAAGCAGGCTTCATGGATCATGGTAGGTTAATGG
At5g66700	attB2	Homeobox	CAAGAAAGCTGGGTCTTATACATACAAACCATCCC
At5g66940	attB1	DOF	AAAAAAGCAGGCTTCATGCCTTCTGAATTCAGTGA
At5g66940	attB2	DOF	CAAGAAAGCTGGGTCTCACGCTACGTAGTCTCCAG
At5g67580	attB1	MYB	AAAAAAGCAGGCTTCATGGGTGCACCAAAGCAGAA
At5g67580	attB2	MYB	CAAGAAAGCTGGGTCTCACCAAGGATGATTACGGA
Code	Comments		Sequence
Oligo adapters containing the full attB sequence
LO1 (attB1)			GGGGACAAGTTTGTACAAAAAAGCAGGCTTC
LO604 (attB2)			GGGGACCACTTTGTACAAGAAAGCTGGGTC
Oligonucleotides used to generate plasmid constructs
LO843 (Lipase-846-F)	Contains sequences for restriction enzymes (BamH1 and Sph1) at the 5´-end		CACAGGATCCGCATGCAACATCATTATTCACCGTTG
LO846 (Lipase-46-R)	Contains sequences for restriction enzymes (BamH1 and Hind3) at the 5´-end		GTTAAAGCTTAAAGGGATCCAACGGTTGAAGAAGCATTAAATG
LO847 (Lipase-46-F)	Contains sequences for restriction enzyme (BamH1) at the 5´-end		TTCAGGATCCAAAAAACTTTATAAAATAACAG
LO848 (Lipase+124-R)	Contains sequences for restriction enzymes (Hind3 and Xba1) at the 5´-end		CAACTCTAGAAGCTTTGATCATCAAACTCATTCTCGCC
-58F8-F	Contains sequences for restriction enzymes (Bgl2, BamH1 and Hind3) at the 5´-end		GGAGATCTTGGATCCCGTCTAAGCTTGTTCCTTTCTCCCCC
-58F8-R	Contains sequences for a restriction enzyme (Sal1) at the 5´-end		GGGGTCGACGGAATTGGATGAAGAAG
LO1203 (1xLIP-Xma1)	Contains sequences for a restriction enzyme (XmaI) at the 5´-end		CCCGGGACATCCAAACATCATTGCC
LO1204 (1xLIP-Xba1)	Contains sequences for a restriction enzyme (XbaI) at the 5´-end		TCTAGAAACGGTTGAAGAAGCATTA
IPS1Y1H5			CCGGCAATTTTGGTAACGGCATATTCCATCGGATGATCCAAAATTCTCAA
IPS1Y1H3			CTAGTTGAGAATTTTGGATCATCCGATGGAATATGCCGTTACCAAAATTG
yeast-fw			CGGTATTTCACACCGCATATC
yeast-rv			TTTGTTTTCCGAAGATGTAAAAGA
Oligonucleotides used to sequence ORFs in the REGULATORS collection and for colony PCR of GAL4AD-ORF fusions.
M13 Forward (-20) primer			GTAAAACGACGGCCAG
M13 Reverse primer			CAGGAAACAGCTATGAC
pD22f			GCGTATAACGCGTTTGGAAT
p22r			GACAAGCCGACAACCTTGAT
Oligonucleotides used to amplify LIP1 orthologous promoters
LIP1forward			CTTCGTCGTCTYCTTAGAATCTTBSCNAARTC
LIP1reverse			ATTRTTGTTKCCRTTAKCRACRAANGARKCNCC
