# Supplementary material for: Speeding Cis-Trans Regulation Discovery by Phylogenomic Analyses Coupled with Screenings of an Arrayed Library of Arabidopsis Transcription Factors
Source: PLoS One. 2011 Jun 27;6(6):e21524. doi: 10.1371/journal.pone.0021524 (PMC3124521; doi:10.1371/journal.pone.0021524)
Supplement: Table S4 — Sequencing results of randomly picked RR library clones. (XLS) [file pone.0021524.s008.xls]

## Sheet: Hoja1
Table S4. Sequencing results of randomly picked RR library clones.
Plate-Position	expected AGI	Blast AGI	new_analysis	clipped_DNA_sequence	translated_sequence
001-E05	AT5G53420	AT5G53420.1	ok	GGTGGGTCGAATCAAACAAGTTTGTACAAAAAAGCAGGCTGCCAATTCCAGCTGACCACCATGTATCAAGATTCTGGATTAATGCTCCGTTACATGCAAAACTGTCCCCCAGATATTCAACAATTCGAAGACCTCTTCAAATCATACAAACTCTCCGATGAAATGAACAACACTTTTGTTGAGTCATCAAACATATCTGAGTATGATATTGGAGAAGAAAGTGATCTTTTTAGAGCTCCTGATCCAATTCTTGAAGAACCAATCTTAACCGTTGATCCACTCTCTGCTGCTTTGACTATGATCTCTTGTGGTGAAGACACTTCACAAGGTCTTTGTGAGCTTCCTGATCTTGGTTCATTGCAGAGTGGTCAACAGCTTCTTGACAAAGCTTTTTATGAA…	GGSNQTSLYKKAGCQFQLTTMYQDSGLMLRYMQNCPPDIQQFEDLFKSYKLSDEMNNTFVESSNISEYDIGEESDLFRAPDPILEEPILTVDPLSAALTMISCGEDTSQGLCELPDLGSLQSGQQLLDKAFYECEQDLMMKSAMESPFSDVLDIKNISVVTTINENQDMQKSVSSGNLSSMDWSHAQQETVMIQNFPDFDFGYGMRRAFSEGDIQKLGAGLVQSPLDRIIVSCTSEDRREKLSRYKSKKSGRNFGRKIKYACRKALADSQPRVRX
001-D09	AT1G32640	AT1G32640.1	ok	GGTGGGTCGAATCAAACAAGTTTGTACAAAAAAGCAGGCTCCATGACTGATTACCGGCTACAACCAACGATGAATCTTTGGACCACCGACGACAACGCTTCTATGATGGAAGCTTTCATGAGCTCTTCCGATATCTCAACTTTATGGCCTCCGGCGTCGACGACAACCACGACGGCGACGACTGAAACAACTCCGACGCCGGCGATGGAGATTCCGGCACAGGCGGGATTTAATCAAGAGACTCTTCAGCAACGTTTACAAGCTTTGATTGAAGGAACACACGAAGGTTGGACCTACGCTATATTCTGGCAACCGTCGTATGATTTCTCCGGCGCCTCCGTGCTCGGATGGGGAGATGGTTATTACAAAGGTGAAGAAGATAAAGCAAACCCGAGACGG…	GGSNQTSLYKKAGSMTDYRLQPTMNLWTTDDNASMMEAFMSSSDISTLWPPASTTTTTATTETTPTPAMEIPAQAGFNQETLQQRLQALIEGTHEGWTYAIFWQPSYDFSGASVLGWGDGYYKGEEDKANPRRRSSSPPFSTPADQEYRKKVLRELNSLISGGVAPSDDAVDEEVTDTEWFFLVSMTQSFACGAGLAGKAFATGNAVWVSGSDQLSGSGCERAKQGGVFGMHTIACIPSANGVVEVGSTEPIRQSSDLINXVRILFNFDGGAGDLSGLNWNLDPDXGENDPSMWINDPI
014-E01	At1g09770	AT1G09770.1	ok	GGTGGGTCGAATCAAACAAGTTTGTACAAAAAAGCAGGCTTCATGAGGATTATGATTAAGGGAGGTGTTTGGAAGAACACCGAAGATGAGATTCTCAAAGCCGCCGTGATGAAGTATGGTAAGAACCAATGGGCTCGGATCTCGTCTCTTCTCGTTCGTAAGTCTGCTAAACAGTGTAAAGCTCGCTGGTACGAGTGGCTCGATCCATCTATCAAAAAGACTGAATGGACCAGAGAAGAAGATGAGAAGCTTCTACATCTTGCTAAACTTCTGCCTACTCAATGGAGAACTATTGCTCCTATTGTGGGTCGTACACCATCTCAATGTCTTGAGAGGTATGAGAAGCTCCTTGATGCAGCATGCACTAAGGATGAAAATTATGATGCAGCGGATGATCCA…	GGSNQTSLYKKAGFMRIMIKGGVWKNTEDEILKAAVMKYGKNQWARISSLLVRKSAKQCKARWYEWLDPSIKKTEWTREEDEKLLHLAKLLPTQWRTIAPIVGRTPSQCLERYEKLLDAACTKDENYDAADDPRKLRPGEIDPNPEAKPARPDPVDMDEDEKEMLSEARARLANTRGKKAKRKAREKQLEEARRLASLQKRRELKAAGIDGRHRKRKRKGIDYNAEIPFEKRAPAGFYDTADEDRPADQVKFPTTIEELEGKRRADVEAHLRKQDVARNKIAQRQDAPAAILQANKLNDPEVVRKRSKLMXPPPXISDH
002-D04	AT3G56970	AT3G56970.1	ok	GGTGGGTCGAATCAAACAAGTTTGTACAAAAAAGCAGGCTCCATGTGTGCATTAGTCCCTTCATTTTTCACAAACTTCGGTTGGCCGTCAACGAATCAATACGAAAGCTATTACGGTGCCGGAGATAACCTAAATAACGGCACATTTCTTGAATTGACGGTACCACAGACTTATGAAGTGACTCATCATCAGAATAGCTTGGGAGTATCTGTTTCGTCAGAAGGAAATGAGATAGACAACAATCCGGTTGTGGTCAAGAAGCTTAATCACAATGCTAGTGAACGTGACCGACGCAAGAAGATCAACACTTTGTTCTCATCTCTCCGTTCATGTCTTCCAGCTTCTGATCAATCGAAGAAGCTAAGTATTCCTGAAACGGTTTCAAAGAGCTTAAAGTAC…	GGSNQTSLYKKAGSMCALVPSFFTNFGWPSTNQYESYYGAGDNLNNGTFLELTVPQTYEVTHHQNSLGVSVSSEGNEIDNNPVVVKKLNHNASERDRRKKINTLFSSLRSCLPASDQSKKLSIPETVSKSLKYIPELQQQVKRLIQKKEEILVRVSGQRDFELYDKQQPKAVASYLSTVSATRLGDNEVMVQVSSSKIHNFSISNVLGGIEEEWVCSLWMFHHQDLKERGSSTLCIFKWRIWMITRLIAKN*VKGCCTCTRNVKTRLTRTQLSCTKWFDGR*VSXTSSSK*VTAATAXELWTSSPEXXK
003-G01	AT1G69180	AT1G69180.1	ok	GGTGGGTCGAATCAAACAAGTTTGTACAAAAAAGCAGGCTGCCAATTCCAGCTGACCACCATGAACCTAGAAGAGAAACCAACCATGACGGCTTCAAGGGCTTCCCCTCAAGCCGAACATCTCTACTACGTCCGGTGTAGCATCTGCAACACCATCCTCGCGGTTGGGATACCATTGAAGAGAATGCTTGACACGGTAACGGTGAAATGCGGCCATTGTGGTAACCTCTCGTTTCTCACCACAACTCCTCCTCTTCAAGGCCATGTTAGCCTCACCCTTCAGATGCAGAGCTTTGGTGGAAGTGACTATAAGAAGGGAAGCTCTTCTTCTTCCTCTTCCTCCACCTCCAGCGACCAGCCCCCATCTCCCTCACCTCCCTTTGTCGTCAAACCTCCTGAG…	GGSNQTSLYKKAGCQFQLTTMNLEEKPTMTASRASPQAEHLYYVRCSICNTILAVGIPLKRMLDTVTVKCGHCGNLSFLTTTPPLQGHVSLTLQMQSFGGSDYKKGSSSSSSSSTSSDQPPSPSPPFVVKPPEKKQRLPSAYNRFMRDEIQRIKSANPEIPHREAFSAAAKNWAKYIPNSPTSITSGGHNMIHGLGFGEKK*HGNSRGSHPAFLYKVV*WPLSK*DVEL*VSNGRHRGGALDFFARGLVKSPIXVVGLSTLPEIYEKMEKGQIVGRYVVDTSK*ANFL*FMIFIIK*VIKKISVYKF
003-A05	At1g53160	AT1G53160.2	ok	GGTGGGTCGAATCAAACAAGTTTGTACAAAAAAGCAGGCTGCATGGAGGGTAAGAGATCACAAGGACAAGGTTACATGAAAAAGAAGTCTTACCTTGTGGAAGAAGATATGGAGACTGATACGGATGAAGAAGAGGAAGTAGGTAGGGATAGAGTTAGAGGGTCTAGAGGTAGCATCAATCGTGGTGGCTCGTTGCGGCTTTGCCAAGTAGATAGATGCACAGCTGATATGAAAGAGGCAAAACTGTATCACCGGAGACACAAAGTGTGTGAAGTTCATGCAAAGGCATCTTCTGTCTTTCTCTCAGGACTTAACCAACGCTTTTGTCAACAATGCAGTAGGTTTCATGACCTCCAAGAGTTTGATGAAGCTAAGAGAAGTTGTAGGAGGCGCTTAGCT…	GGSNQTSLYKKAGCMEGKRSQGQGYMKKKSYLVEEDMETDTDEEEEVGRDRVRGSRGSINRGGSLRLCQVDRCTADMKEAKLYHRRHKVCEVHAKASSVFLSGLNQRFCQQCSRFHDLQEFDEAKRSCRRRLAGHNERRRKSSGESTYGEGSGRRGINGQVVMQNQERSRVEMTLPMPNSSFKRPQIR*HPAFLYKVV*WPLSK*DVEL*VSNGRHRGGALDFFARGLVKSPIKVVGLSTLPEIYEKMXXGQIVGRYVVDTSK*ANFL*FMIFIIK*VIKKISVYKF*SDS*XLKRKFLFLSNS
003-H10	AT1G62975	AT1G62975.1	ok	GGTGGGTCGAATCAAACAAGTTTGTACAAAAAAGCAGGCTCCATGGATTGTGTTCCTTCATTGTTTATGCCTGATTCAACCTACGAAGATGGATTACTATTTTCTGATTCTTTTCTTCTTTCTCCGTTTATATCATACCAAAACAATGATGTTTTCCATTCGATCACAAACAAAATTGGTGGAAGCAATAAGAAACGAAGTTTGTGTGATATAACATATGGTGCGAATGAAGCCAACAAAAATGATGATGATCGAGAGAGCAAGAAGATGAAACATAGAGACATTGAAAGGCAAAGAAGACAAGAAGTTTCATCTCTTTTCAAAAGACTAAGAACTCTCTTGCCATTTCAATATATCCAGGGTAAACGCTCGACATCAGATCACATCGTGCAGGCAGTG…	GGSNQTSLYKKAGSMDCVPSLFMPDSTYEDGLLFSDSFLLSPFISYQNNDVFHSITNKIGGSNKKRSLCDITYGANEANKNDDDRESKKMKHRDIERQRRQEVSSLFKRLRTLLPFQYIQGKRSTSDHIVQAVNYIKDLQIKIKELNEKRNRVKKVISATTTTHSAIEECTSSLSSSAASTLSSSCSCVGDKHITVVVTPCLVGVEIIISCCLGRNKSCLSSVLQMLAQEQRFSVVSCLSARXQQRFMHTIVSXWRMANRSIFWSLRIK**LCRTQLSCTKWFDGR*VSKTSSSKXVTAATAGGAXDF
003-F12	AT3G15030	AT3G15030.2	ok	GGTGGGTCGAATCAAACAAGTTTGTACAAAAAAGCAGGCTGCCAATTCCAGCTGACCACCATGAGGCACCGTTCTACGTCGGATGCGGCGGACGGCGGCTGCGGCGAGATTGTTGAGGTGCAAGGTGGTCACATTGTTCGGTCTACCGGAAGAAAAGACCGCCACAGCAAAGTCTGCACGGCTAAAGGGCCACGTGACCGGCGCGTGAGACTCTCTGCTCACACGGCGATTCAGTTTTACGATGTTCAAGACAGGCTTGGTTTCGACCGACCTAGCAAAGCCGTTGATTGGCTTATCAAAAAGGCTAAGACTTCCATTGACGAGCTCGCTGAGCTTCCTCCCTGGAATCCCGCCGATGCAATTCGCCTAGCCGCTGCTAACGCTAAACCCAGAAGAACC…	GGSNQTSLYKKAGCQFQLTTMRHRSTSDAADGGCGEIVEVQGGHIVRSTGRKDRHSKVCTAKGPRDRRVRLSAHTAIQFYDVQDRLGFDRPSKAVDWLIKKAKTSIDELAELPPWNPADAIRLAAANAKPRRTTAKTQISPSPPPPQQQQQQQQLQFGVGFNGGGAEHPSNNESSFLPPSMDSDSIADTIKSFFPVIGSSTEAPSNHNLMHNYHHQHPPDLLSRTNSQNQDLRLSLQSFPDGPPSLLHHQHHHHTSASASEPTLFYGQSNPLGFDTSSWEQQSSEFGRIXRLVXWX
014-F05	At1g34190	AT1G34190.1	ok	GGTGGGTCGAATCAAACAAGTTTGTACAAAAAAGCAGGCTTCATGGCGGATTCTTCACCCGATTCGTGTTTCAAAGGAGGCAAATTTAGTGCTCCAGGGTTTCGATTTCATCCAACTGATGAAGAGCTTGTGATGTATTATTTGAAGAGGAAGATTTGTAGGAAGAGGCTTAGAGTTAATGTTATCGGTGTTGTTGATGTTTACAAAATGGATCCTGAGGAATTGCCTGGTCAATCAATGTTGAAGACGGGAGATAGACAGTGGTTCTATTTCACTCCAAGGAGTAGGAAGTATCCAAACGCAGCTAGGTCTAATAGAGGAACTGAAAATGGGTATTGGAAGGCTACAGGGAAGGATCGAGTCATTGAGTATAATTCTAGATCGGTGGGACTTAAAAAG…	GGSNQTSLYKKAGFMADSSPDSCFKGGKFSAPGFRFHPTDEELVMYYLKRKICRKRLRVNVIGVVDVYKMDPEELPGQSMLKTGDRQWFYFTPRSRKYPNAARSNRGTENGYWKATGKDRVIEYNSRSVGLKKTLVFYRGRAPSGERTDWVMHEYTMDEDELGRCKNPQEYYALYKLFKKSGAGPKNGEQYGAPFQEEEWVDDDNEDVNAIAVAVPEQPVVRYEDARRVDERRLFNPVIL*LEDIDELLNGIPNAPGVPQRCIPXVNSEEELQSTLVNNSAREFLPNGQQYNRPSSFDSLETAXXPQLL
004-B01	AT2G29060	AT2G29060.1	ok	GGTGGGTCGAATCAAACAAGTTTGTACAAAAAAGCAGGCTCGCAAATGGATCCAAACTTCTCTGAATCTCTAAACGGCTTTGAGTATTTTGATGGTAACCCTAATTTGCTTACTGATCCAATGGAAGATCAGTATCCACCACCATCTGATACTCTGTTGAAATACGTGAGTGAGATTCTTATGGAAGAGAGTAATGGAGATTATAAGCAATCTATGTTCTATGATTCATTGGCTTTACGAAAAACTGAAGAAATGTTGCAGCAAGTCATTACTGATTCTCAAAATCAGTCCTTTAGTCCTGCTGATTCATTGATTACTAATTCTTGGGATGCAAGCGGAAGCATCGATGAATCGGCTTATTCGGCTGATCCGCAACCTGTGAATGAAATTATGGTTAAG…	GGSNQTSLYKKAGSQMDPNFSESLNGFEYFDGNPNLLTDPMEDQYPPPSDTLLKYVSEILMEESNGDYKQSMFYDSLALRKTEEMLQQVITDSQNQSFSPADSLITNSWDASGSIDESAYSADPQPVNEIMVKSMFSDAESALQFKKGVEEASKFLPNSDQWVINLDIERSERRDSVKEEMGLDQLRVKKNHERDFEEVRSSKQFASNVEDSKVTDMFDKVLLLDGECDPQTLLDSEIQAIRSSKNIGEKGKKKKKKKSQVVDFRTLLTHCAQAISTGDKTTALEFLLQIX
004-C04	AT4G32010	AT4G32010.1	ok	GGTGGGTCGAATCAAACAAGTTTGTACAAAAAAGCAGGCTCGCAAATGGAGTCAATAAAGGTTTGCATGAACGCACTGTGCGGAGCGGCCTCTACGTCGGGCGAGTGGAAAAAAGGCTGGCCTATGCGATCCGGTGATTTAGCTTCTCTCTGCGATAAGTGTGGGTGTGCATACGAGCAATCCATATTCTGTGAAGTGTTCCATGCCAAGGAATCTGGTTGGAGAGAGTGTAATTCATGTGACAAGCGTCTTCACTGTGGATGCATTGCTTCTAGATTTATGATGGAGCTTCTAGAGAATGGTGGTGTTACCTGTATAAGTTGCGCCAAGAAATCCGGACTAATTTCTATGAATGTGAGCCATGAATCTAACGGTAAGGACTTCCCCTCATTTGCTTCA…	GGSNQTSLYKKAGSQMESIKVCMNALCGAASTSGEWKKGWPMRSGDLASLCDKCGCAYEQSIFCEVFHAKESGWRECNSCDKRLHCGCIASRFMMELLENGGVTCISCAKKSGLISMNVSHESNGKDFPSFASAEHVGSVLERTNLKHLLHFQRIDPTHSSLQMKQEESLLPSSLDALRHKTERKELSAQPNLSISLGPTLMTSPFHDAAVDDRSKTNSIFQLAPRSRQLLPKPANSAPIAAGMEPSGSLVSQIHVARPPPEXRGKTQLLPRY
004-E05	AT2G37590	AT2G37590.1	ok	GGTGGGTCGAATCAAACAAGTTTGTACAAAAAAGCAGGCTCTTTAAAGGAACCAATTCAGTCGACTGGATCCGGTACCGAATTCATGGTTTTCTCCTCCATCCAAGCCTATCTTGATTCATCCAACTGGCAACAGGCTCCTCCGAGCAATTATAATCATGACGGAACAGGCGCCTCAGCAAATGGAGGTCATGTTCTTCGTCCTCAGCTGCAGCCACAGCAGCAGCCACAGCAGCAGCCGCATCCTAATGGGAGCGGGGGCGGAGGTGGAGGTGGAGGCGGCTCGATCCGAGCAGGATCAATGGTGGACAGAGCAAGACAAACAAACGTAGCCTTGCCAGAAGCAGCACTGAAATGTCCGAGATGCGAATCCACCAACACCAAGTTCTGCTACTTCAAC…	GGSNQTSLYKKAGSLKEPIQSTGSGTEFMVFSSIQAYLDSSNWQQAPPSNYNHDGTGASANGGHVLRPQLQPQQQPQQQPHPNGSGGGGGGGGGSIRAGSMVDRARQTNVALPEAALKCPRCESTNTKFCYFNNYSLTQPRHFCKTCRRYWTRGGALRNVPVGGGCRRNRRTKSNSNNNNNSTATSNNTSFSSGNASTISTILSSHYGGNQESILSQILSPARLMNPTYNHLGDLTSNTKTDNNMSLLNYGGLSQDLRSIHMGASGGSLMSCVDEWRSASYHQQSSMGGGNLXDSSNPNPSANGFYSFESPRXTSAXIXSX
004-E05	AT2G37590	AT2G37590.1	ok	GGTGGGTCGAATCAAACAAGTTTGTACAAAAAAGCAGGCTCTTTAAAGGAACCAATTCAGTCGACTGGATCCGGTACCGAATTCATGGTTTTCTCCTCCATCCAAGCCTATCTTGATTCATCCAACTGGCAACAGGCTCCTCCGAGCAATTATAATCATGACGGAACAGGCGCCTCAGCAAATGGAGGTCATGTTCTTCGTCCTCAGCTGCAGCCACAGCAGCAGCCACAGCAGCAGCCGCATCCTAATGGGAGCGGGGGCGGAGGTGGAGGTGGAGGCGGCTCGATCCGAGCAGGATCAATGGTGGACAGAGCAAGACAAACAAACGTAGCCTTGCCAGAAGCAGCACTGAAATGTCCGAGATGCGAATCCACCAACACCAAGTTCTGCTACTTCAAC…	GGSNQTSLYKKAGSLKEPIQSTGSGTEFMVFSSIQAYLDSSNWQQAPPSNYNHDGTGASANGGHVLRPQLQPQQQPQQQPHPNGSGGGGGGGGGSIRAGSMVDRARQTNVALPEAALKCPRCESTNTKFCYFNNYSLTQPRHFCKTCRRYWTRGGALRNVPVGGGCRRNRRTKSNSNNNNNSTATSNNTSFSSGNASTISTILSSHYGGNQESILSQILSPARLMNPTYNHLGDLTSNTKTDNNMSLLNYGGLSQDLRSIHMGASGGSLMSCVDEWRSASYHQQSSMGGGNLXDSSNPNPSANGFYSFESPRXTSAXIXSX
004-G06	AT2G17180	AT2G17180.1	ok	GGTGGGTCGAATCAAACAAGTTTGTACAAAAAAGCAGGCTCTTTAAAGGAACCAATTCAGTCGACTGGATCCGGTACCGAATTCATGTCGAACACTTCAAACTCCGATCCCAATTCCGATATCCCATTTGCTTCCTCCAATGTAACTCTTCCTAGTTACAATCAAAACCCAAGAAGAAAACGTACTAAACTCACCAACAACGAAGTCGGTTCTTCTTCGTCTTCTCCAAGGCCTAAACCGGTCACGCAACCGGACCCTGATGCTTCACAAATCGCACGACCATGTACTGAATGTGGTAAACAATTCGGGTCACTGAAGGCACTCTTTGGACACATGAGATGTCACCCTGAACGTCAGTGGCGTGGCATCAACCCTCCTTCTAACTTCAAACGTAGGATC…	GGSNQTSLYKKAGSLKEPIQSTGSGTEFMSNTSNSDPNSDIPFASSNVTLPSYNQNPRRKRTKLTNNEVGSSSSSPRPKPVTQPDPDASQIARPCTECGKQFGSLKALFGHMRCHPERQWRGINPPSNFKRRINSNAASSSSSWDPSEEEHNIASCLLMMANGDVPTRSSEVEERFECDGCKKVFGSHQALGGHRATHKDVKGCFANKNITEDPPPPPPQEIVDQDKGKSVKLVSGMNHRCNICSRVFSSGQALGGHMRCHWEKDQEENQVXGIDLNVPAATSS
004-H10	AT3G07650	AT3G07650	ok	GGTGGGTCGAATCAAACAAGTTTGTACAAAAAAGCAGGCTGCATGGGTTACATGTGTGACTTCTGTGGTGAACAAAGATCTATGGTGTACTGTCGATCCGATGCAGCTTGTTTGTGTCTCTCCTGTGACCGGAGTGTTCATTCCGCTAATGCATTGTCCAAACGACATTCTCGGACACTTGTCTGCGAGAGATGCAATGCTCAGCCTGCTACTGTCAGGTGTGTTGAAGAAAGGGTTTCACTCTGTCAAAACTGTGACTGGTCTGGCCACAACAACAGCAACAACAACAATTCTTCGTCTTCTTCTACTTCGCCGCAGCAGCATAAGAGGCAAACCATAAGTTGCTATTCGGGTTGCCCTTCCAGCTCAGAACTCGCTTCCATTTGGTCTTTCTGTTTG…	GGSNQTSLYKKAGCMGYMCDFCGEQRSMVYCRSDAACLCLSCDRSVHSANALSKRHSRTLVCERCNAQPATVRCVEERVSLCQNCDWSGHNNSNNNNSSSSSTSPQQHKRQTISCYSGCPSSSELASIWSFCLDLAGQSICEQELGMMNIDDDGPTDKKTCNEDKKDVLVGSSSIPETSSVPQGKSSSAKDVGMCEDDFYGNLGMDEVDMALENYEELFGTAFNPSEELFGHGGIDSLFHKHQTAPEGGNSVQPAXSNDSFMSSKTEPIICFASKPAHSNISFSGVTGESSAGXFQEXXASSSIQLSGXPP
004-A11	AT5G59450	AT5G59450.1	ok	GGTGGGTCGAATCAAACAAGTTTGTACAAAAAAGCAGGCTCGCAAATGGACGCCCTGCTTCAAGTTTCAGTTGATGGGTTTAGATTTGAGAACGGATCTGGATCTTGCTGCAAACCCAGAAACAATCTCGAATCTGGGAACAATCTCTTCCCTGATTTCCACGAGTCTCAGAATCAGTCTTCACCAAACGATTCACCTCCAACGGTGTGTTTGGATAACTCTCCTGTTCTGAAGTACATCAATGATATGTTGATGGACGAAGAAGACTTCGTAGGTATATCTCGTGACGATTTAGCTTTACAAGCCGCTGAGAGATCCTTCTACGAGATAATTCAACAGCAATCTCCAGAATCTGATCAGAACACTAGCTCCTCCTCCGATCAAAACTCCGGTGACCAA…	GGSNQTSLYKKAGSQMDALLQVSVDGFRFENGSGSCCKPRNNLESGNNLFPDFHESQNQSSPNDSPPTVCLDNSPVLKYINDMLMDEEDFVGISRDDLALQAAERSFYEIIQQQSPESDQNTSSSSDQNSGDQDFCFPSTTTDSSALVSSGESQRKYRHRNDEEGDLENNRRNKQPAIFVSEMEELAVKLEHVLLVCKTNQEEEEERTVITKQSTPNRAGRAKGSSNKSKTHKTNTVDLRSLLTXVLKL*RALTREELQINXXR*EHTLLAMEMEHKD*LFTLXRRXXXVSLETSHRLFLIRFLQARHRWWTF*
014-C07	At1g26260	AT1G26260.2	ok	GGTGGGTCGAATCAAACAAGTTTGTACAAAAAAGCAGGCTTCATGAGTGACAAAGACGAGTTTGCCGCAAAGAAGAAGGATTTGGTCAATACGCCAGTGGATTTGTATCCTCCGGAGAATCCAATGTTGGGTCCTTCTCCGATGATGGATTCATTCAGAGAAACTCTTTGGCATGATGGTGGTTTCAATGTCCACACAGATGCAGACACTTCCTTTAGAGGTAATAATAATATTGATATACCTCTTGAAATGGGTTGGAATATGGCTCAGTTCCCTGCAGATTCAGGATTCATTGAGCGTGCTGCAAAGTTTTCTTTTTTTGGATGTGGTGAAATGATGATGAACCAACAACAATCATCTCTTGGAGTTCCAGATTCAACTGGCTTGTTTCTTCAAGAT…	GGSNQTSLYKKAGFMSDKDEFAAKKKDLVNTPVDLYPPENPMLGPSPMMDSFRETLWHDGGFNVHTDADTSFRGNNNIDIPLEMGWNMAQFPADSGFIERAAKFSFFGCGEMMMNQQQSSLGVPDSTGLFLQDTQIPSGSKLDNGPLTDASKLVKERSINNVSEDSQSSGGNGHDDAKCGQTSSKGFSSKKRKRIGKDCEEEEDKKQKDEQSPTSNANKTNSEKQPSDSLKDGYIHMXARXGQATNSHSLAERVRREKISERMKFLXDLVPGCDKVTGKAVMLDEIINYVQSLQCQIEFLSMKLSAVNPVLDLT
005-F01	AT5G61420	AT5G61420.2	ok	GGTGGGTCGAATCAAACAAGTTTGTACAAAAAAGCAGGCTCAATGTCAAGAAAGCCATGTTGCGTCGGAGAAGGCTTGAAGAAAGGAGCATGGACCACCGAGGAGGACAAGAAACTCATCTCTTACATCCACGACCACGGCGAGGGAGGCTGGCGCGACATTCCCCAAAAAGCTGGGTTGAAACGGTGTGGAAAGAGTTGTAGACTGCGATGGACCAACTACCTTAAACCTGAGATCAAAAGAGGCGAGTTTAGTTCAGAGGAAGAGCAGATTATCATCATGCTTCATGCTTCTCGTGGCAACAAGTGGTCGGTCATAGCGAGACATTTACCTAGAAGAACAGACAACGAGATCAAGAACTACTGGAACACGCATCTCAAAAAACGTTTGATGGAACAG…	GGSNQTSLYKKAGSMSRKPCCVGEGLKKGAWTTEEDKKLISYIHDHGEGGWRDIPQKAGLKRCGKSCRLRWTNYLKPEIKRGEFSSEEEQIIIMLHASRGNKWSVIARHLPRRTDNEIKNYWNTHLKKRLMEQGIDPVTHKPLASSSNPTVDENLNSPNASSSDKQYSRSSSMPFLSRPPPSSCNMVSKVSELSSNDGTPIQGSSLSCKKRFKKSSSTSRLLNKVAAXATSIKDILSASMEGSLSATTISHASFFNGFTEQIRNEEDSSNTSLTNTLAEFDPFSPSSLYPEHEINATSDLXWXKITIFXXF
005-C02	AT3G12820	AT3G12820.1	ok	GGTGGGTCGAATCAAACAAGTTTGTACAAAAAAGCAGGCTGCCAATTCCAGCTGACCACCATGGGGAATAGAAGAGCACCATGCTGTGACAAAAGCCAAGTGAAGAGAGGGCCATGGAGTGATGAAGAAAGTGAAAGACTCAGATCTTTTATCCTCAAAAATGGTCATCAAAATTGGCGATCTCTTCCCAAACTCGCTGGATTGATGAGATGCGGAAAGAGTTGTCGTCTAAGATGGATAAACTATCTGAGACCAGGTCTCAAACGAGGCAACTTCACCAAGGAGGAGGAAGATACCATTATCCACCTTCACCAAGCTTATGGAAACAAGTGGTCTAAGATCGCATCCAACTTCCCGGGAAGGACAGACAACGAGATCAAGAATGTATGGAACACTCAT…	GGSNQTSLYKKAGCQFQLTTMGNRRAPCCDKSQVKRGPWSDEESERLRSFILKNGHQNWRSLPKLAGLMRCGKSCRLRWINYLRPGLKRGNFTKEEEDTIIHLHQAYGNKWSKIASNFPGRTDNEIKNVWNTHLKKRLVKRSISSSSSDVTNHSVSSTSSSSSSISSVLQDVIIKSERPNQEEEFGEILVEQMACGFEVDAPQSLECLFDDSQVPPPISKPDSLQTHGKSSDHEFWSRLIEPGFDDYNEWLIFLDNQTC*HGNSRGSHPAFLYKVV*WPLSK*DVEL*VSNXRHRGGXLDFFARGLVKS
005-F05	AT1G79430	AT1G79430.2	ok	GGTGGGTCGAATCAAACAAGTTTGTACAAAAAAGCAGGCTTAATGTTCCATGCTAAGAAACCTTCAAGTATGAATGGTTCATATGAGAACAGAGCTATGTGCGTTCAAGGCGATTCAGGCCTTGTCCTCACCACCGACCCTAAACCGCGTTTGCGTTGGACCGTCGAACTCCACGAGCGTTTTGTGGACGCCGTCGCTCAGCTCGGCGGCCCCGACAAAGCGACCCCAAAGACGATTATGAGAGTTATGGGTGTGAAGGGTCTTACTCTTTACCACCTAAAGAGCCATCTTCAGAAATTCAGGCTTGGAAAGCAGCCGCACAAGGAGTACGGAGATCACTCCACAAAGGAAGGTTCAAGAGCTTCTGCCATGGATATTCAGCGCAACGTAGCTTCTTCT…	GGSNQTSLYKKAGLMFHAKKPSSMNGSYENRAMCVQGDSGLVLTTDPKPRLRWTVELHERFVDAVAQLGGPDKATPKTIMRVMGVKGLTLYHLKSHLQKFRLGKQPHKEYGDHSTKEGSRASAMDIQRNVASSSGMMSRNMNEMQMEVQRRLHEQLEVQRHLQLRIEAQGKYMQSILERACQTLAGENMAAATAAAAVGGGYKGNLGSSSLSAAVGPPPHPLSFPPFQDLNIYGNTTDQVLDHHNFHHQNIENHFTGNNAADTNIYLGKKRPNPNFGNDVKERTIDVV*SRSRSFPQTNRSMM
005-A06	AT3G11020	AT3G11020.1	ok	GGTGGGTCGAATCAAACAAGTTTGTACAAAAAAGCAGGCTGCCAATTCCAGCTGACCACCATGGCTGTATATGAACAAACCGGAACCGAGCAGCCGAAGAAAAGGAAATCTAGGGCTCGAGCAGGTGGTTTAACGGTGGCTGATAGGCTAAAGAAGTGGAAAGAGTACAACGAGATTGTTGAAGCTTCGGCTGTTAAAGAAGGAGAGAAACCGAAACGCAAAGTTCCTGCGAAAGGGTCGAAGAAAGGTTGTATGAAGGGTAAAGGAGGACCAGATAATTCTCACTGTAGTTTTAGAGGAGTTAGACAAAGGATTTGGGGTAAATGGGTTGCAGAGATTCGAGAACCGAAAATAGGAACTAGACTTTGGCTTGGTACTTTTCCTACCGCGGAAAAAGCT…	GGSNQTSLYKKAGCQFQLTTMAVYEQTGTEQPKKRKSRARAGGLTVADRLKKWKEYNEIVEASAVKEGEKPKRKVPAKGSKKGCMKGKGGPDNSHCSFRGVRQRIWGKWVAEIREPKIGTRLWLGTFPTAEKAASAYDEAATAMYGSLARLNFPQSVGSEFTSTSSQSEVCTVENKAVVCGDVCVKHEDTDCESNPFSQILDVREESCGTRPDSCTVGHQDMNSSLNYDLLLEFEQQYWGQVLQEKEKPKXEEEEIQQQQQEQQQQQLQPDLLTVADYGWPWSNDIVNDQTSWDPNECFDINE
005-B09	AT4G34610	AT4G34610.2	ok	GGTGGGTCGAATCAAACAAGTTTGTACAAAAAAGCAGGCTGCCAATTCCAGCTGACCACCATGGAGAATTATCCAGAAACACAGTTTATTCCCGGAGATTCAATGATCCAGAATGCTATAGTTTCTTACTCTGAGGAATCAGCCGGTAGAGAAAGAAGAACTGAAGCTAACAATGTCTCAGCCTCACAAGAGAGGCAAGCATTGTCCAGATTTGGGGGAGTTCCACAAATGCAGAACATTGGTCAAGATTTCGGTTCTTGGAGAGATCAAGCGAGTGACAGGAACGGTTTCCAGCTAATGAGCGCGATGGCAGGTGCCACGGGGATTCTTCAGACCGGTCAGGGACTGTCCCTTAGCCTTGGTTCACAGATTCTTCCAGGAATTCATCAGATAAGCCAT…	GGSNQTSLYKKAGCQFQLTTMENYPETQFIPGDSMIQNAIVSYSEESAGRERRTEANNVSASQERQALSRFGGVPQMQNIGQDFGSWRDQASDRNGFQLMSAMAGATGILQTGQGLSLSLGSQILPGIHQISHQNMAPRGNEYATQSFPGGNQNLDVVRTIPNSKYLKAAQQLLDEAVNVKKALKQFQAEGDKNNENPQEPNQSTQDSSTNPPADISQSERQEMQSKLTKLLSMLDEVDRRYKQYYQQMQIVVSSFDVIAGYGSS*AIHSTRXFNNFSPFSXPXXMRYPGQILXLRKMXLGNNXXGSDGK
005-F10	AT4G18020	AT4G18020	ok	GGTGGGTCGAATCAAACAAGTTTGTACAAAAAAGCAGGCTCTATGGTCATTACCGCTAACGATTTATCAAAATGGGAAAATTTTCCTAAAGGACTTAAGGTTCTTCTTCTCCTCAACGGCTGTGACAGCGACGGAGATGGCTCCTCAGCCGCCGAGACTCGATCAGAGCTCGAATCAATGGACTATATCGTTACTACATTCACCGATGAAACTGAAGCACTCTCTGCGGTTGTCAAGAACCCGGAGAGCTTCCACATTGCCATCGTCGAGGTGAATATGAGCGCTGAGAGTGAGAGTTTCAAGTTTCTTGAGGCTGCCAAAGACGTTCTTCCTACTATAATGATTTCAACCGATCATTGCATCACTACTACAATGAAATGCATAGCGCTTGGTGCAGTT…	GGSNQTSLYKKAGSMVITANDLSKWENFPKGLKVLLLLNGCDSDGDGSSAAETRSELESMDYIVTTFTDETEALSAVVKNPESFHIAIVEVNMSAESESFKFLEAAKDVLPTIMISTDHCITTTMKCIALGAVEFLQKPLSPEKLKNIWQHVVHKAFNDGGSNVSISLKPVKESVVSMLHLETDMTIEEKDPAPSTPQLKQDSRLLDGDCQENINFSMENVNSSTEKDNMEDHQDIGESKSVDTTNRKLDDDKVVVKEERGDSEKEXXVKPEIS*ARRQIQLIFIRKKMRLNRL
014-C08	At1g04370	AT1G04370.1	ok	GGTGGGTCGAATCAAACAAGTTTGTACAAAAAAGCAGGCTTCATGGATCAAGGAGGTCGTAGCAGTGGTAGTGGAGGAGGAGGAGCCGAGCAAGGGAAGTACCGTGGAGTAAGGAGACGACCTTGGGGTAAATACGCCGCGGAAATAAGAGATTCGAGGAAGCACGGAGAGCGTGTGTGGCTAGGGACATTCGACACTGCGGAAGACGCGGCTCGAGCCTATGACCGAGCCGCCTATTCAATGAGAGGCAAAGCTGCCATTCTCAACTTCCCTCACGAGTATAACATGGGAACCGGATCCTCATCCACTGCGGCTAATTCTTCTTCCTCGTCGCAGCAAGTTTTTGAGTTTGAGTACTTGGACGATAGCGTTTTGGATGAACTTCTTGAATATGGAGAG…	GGSNQTSLYKKAGFMDQGGRSSGSGGGGAEQGKYRGVRRRPWGKYAAEIRDSRKHGERVWLGTFDTAEDAARAYDRAAYSMRGKAAILNFPHEYNMGTGSSSTAANSSSSSQQVFEFEYLDDSVLDELLEYGENYNKTHNINMGKRQ*DPAFLYKVV*WPLSK*DVEL*VSNGRHRGGALDFFARGLVKSPIKVVGLSTLPEIYEKMEKGQIVGRYVVDTSK*ANFL*FMIFIIK*VIKKISVYKF*SDSXVLKRKFLFLSNSFLXVXLLSXXSMRSLLLTTPLPACRANACKSLPISPNCRYANSSNELMNL
006-C01	AT5G53980	AT5G53980.1	ok	GGTGGGTCGAATCAAACAAGTTTGTACAAAAAAGCAGGCTGCCAATTCCAGCTGACCACCATGGAGAATTCTCAGAGTCAGGGTAAAAACAAGAAGAAGAGGCTAACACAAGATCAAGTTAGACAACTGGAGAAGTGCTTCACTATGAACAAGAAGCTTGAGCCAGATCTGAAACTTCAACTGTCGAACCAGCTTGGTCTACCTCAAAGACAAGTCGCTGTCTGGTTCCAAAACAAGCGAGCCAGGTTCAAGACTCAGTCTCTTGAGGTCCAACACTGCACTCTTCAGTCCAAGCACGAAGCAGCTCTCTCCGACAAGGCAAAGTTAGAGCATCAAGTGCAGTTTCTCCAAGATGAGCTGAAGAGAGCAAGGAATCAGCTTGCTCTGTTCACAAATCAA…	GGSNQTSLYKKAGCQFQLTTMENSQSQGKNKKKRLTQDQVRQLEKCFTMNKKLEPDLKLQLSNQLGLPQRQVAVWFQNKRARFKTQSLEVQHCTLQSKHEAALSDKAKLEHQVQFLQDELKRARNQLALFTNQDSPVDNSNLGSCDEDHDDQVVVFDELYACFVSNGHGSSSTSWV*HGNSRGSHPAFLYKVV*WPLSK*DVEL*VSNGRHRGGALDFFARGLVKSPIKVVGLSTLPEIYEKMEKGQIVG*IRC*HF*ISEFLMIYDFYY*XXYKKNKXIXIXK*LLXLKRNSXF
006-E04	AT1G78600	AT1G78600.1	ok	GGTGGGTCGAATCAAACAAGTTTGTACAAAAAAGCAGGCTGCATGAAGATTCAGTGTAACGTTTGTGAGGCGGCGGAAGCGACGGTTCTATGTTGCGCCGACGAGGCTGCTCTTTGTTGGGCTTGCGATGAGAAAATTCACGCCGCTAATAAACTCGCCGGAAAACATCAGAGAGTCCCTCTCTCTGCCTCTGCCTCTTCCATACCCAAATGTGACATTTGTCAGGAAGCATCTGGATTCTTCTTTTGTCTGCAAGATAGAGCTTTGCTATGTAGGAAATGTGATGTTGCAATCCACACTGTGAATCCTCATGTTTCAGCTCACCAGAGATTTCTTCTCACTGGAATCAAAGTTGGTCTTGAATCTATAGACACTGGTCCTTCTACTAAATCCTCACCT…	GGSNQTSLYKKAGCMKIQCNVCEAAEATVLCCADEAALCWACDEKIHAANKLAGKHQRVPLSASASSIPKCDICQEASGFFFCLQDRALLCRKCDVAIHTVNPHVSAHQRFLLTGIKVGLESIDTGPSTKSSPTNDDKTMETKPFVQSIPEPQKMAFDHHHHQQ*QEQQEGVIPGTKVNDQTSTKLPLVSSGSTTGSIPQWQIEEIFGLTDFDQSYEYMENNGSSKADTSRRGDSDSSSMMRSAEEDGEDNNNCLGGETSWAVPQIQSPPTASGLNWPKHFHHHSVFVPGHNFFNSLYRVHPRIXGLGNG
006-E07	AT4G39070	AT4G39070.1	ok	GGTGGGTCGAATCAAACAAGTTTGTACAAAAAAGCAGGCTGCATGAAGATTTGGTGTGCTGTTTGTGATAAAGAAGAAGCTTCGGTGTTTTGTTGTGCGGATGAAGCAGCTCTTTGTAATGGTTGCGATCGCCATGTTCATTTCGCCAATAAACTAGCCGGGAAACATCTCCGGTTCTCTCTCACTTCTCCTACTTTCAAAGATGCTCCTCTTTGTGATATTTGCGGGGAGAGGCGTGCATTATTATTTTGCCAAGAAGACAGAGCAATACTATGCAGAGAATGTGACATTCCAATACATCAAGCTAATGAGCACACTAAGAAACACAATAGATTCCTCCTTACCGGCGTTAAGATCTCTGCCTCCCCGTCAGCCTACCCAAGAGCCTCCAATTCCAAC…	GGSNQTSLYKKAGCMKIWCAVCDKEEASVFCCADEAALCNGCDRHVHFANKLAGKHLRFSLTSPTFKDAPLCDICGERRALLFCQEDRAILCRECDIPIHQANEHTKKHNRFLLTGVKISASPSAYPRASNSNSAAAFGRAKTRPKSVSSEVPSSASNEVFTSSSSTTTSNCYYGIEENYHHVSDSGSGSGCTGSISEYLMETLPGWRVEDLLEHPSCVSYEDNXXTNNNNSESYRV
006-F10	AT4G38140	AT4G38140.1	ok	GGTGGGTCGAATCAAACAAGTTTGTACAAAAAAGCAGGCTTGACTTCAATGTTGTTTCCGCGGTCGCCTTTGTGCACAGCAGCCATAGTATTCTACACATGTGTGTGCATTCCCTTGGGGAGGTTGAAGAAGAATGGTGGAGATGCGGATGCGCATGATGATGACGGTTACAACCTAGTGGGAGTGATGTTTGGGGACAAGGAAAAGGAGGAGGAAATTTGCTGCCCCATATGCCTGGTGGAGTTTGAGGCTGAGGATGCGGTGACCCATCTTCCCAGATGCGCTCATCTCTTCCATATCAATTGCATAGAACCTTGGCTTCTCCGTGGCCACCTCACTTGCCCTCTCTGCAGATCATTTGTATTGGCTCCAACTCCTCCTACACAAAATGTCAATAAT…	GGSNQTSLYKKAGLTSMLFPRSPLCTAAIVFYTCVCIPLGRLKKNGGDADAHDDDGYNLVGVMFGDKEKEEEICCPICLVEFEAEDAVTHLPRCAHLFHINCIEPWLLRGHLTCPLCRSFVLAPTPPTQNVNNAHSSSTLYLSIFFFFCIFLHLLGYLNPAFLYKVV*WPLSK*DVEL*VSNGRHRGGALDFFARGLVKSPIKVVGLSTLPEIYEKMEKGQIVGRYVVDTSK*ANFL*FMIFIIK*VIKKISVYKF*SDSXXLKRKFLFLSNSFL
006-G11	AT5G62430	AT5G62430.1	ok	GGTGGGTCGAATCAAACAAGTTTGTACAAAAAAGCAGGCTTGCTGGAAACTAAAGATCCTGCGATAAAGCTCTTTGGTATGAAAATTCCTTTCCCGACGGTTTTAGAGGTTGCTGATGAAGAAGAAGAAAAGAACCAAAACAAGACATTAACTGATCAATCGGAGAAAGACAAAACCCTAAAGAAACCAACCAAGATTCTTCCATGTCCAAGATGCAACAGCATGGAGACTAAGTTCTGTTACTACAACAACTACAACGTAAACCAACCTCGCCATTTTTGTAAAGCTTGTCAGAGATATTGGACCTCAGGTGGGACCATGAGAAGTGTTCCAATCGGAGCAGGACGGCGCAAGAACAAGAACAACTCACCAACTTCACATTACCACCATGTGACTATC…	GGSNQTSLYKKAGLLETKDPAIKLFGMKIPFPTVLEVADEEEEKNQNKTLTDQSEKDKTLKKPTKILPCPRCNSMETKFCYYNNYNVNQPRHFCKACQRYWTSGGTMRSVPIGAGRRKNKNNSPTSHYHHVTISETNGPVLSFSLGDDQKVSSNRFGNQKLVARIENNDERSNNNTSNGLNCFPGVSWPYTWNPAFYPVYPYWSMPVLSSPVSSSPTSTLGKHSRDEDETVKQKQRNGSVLVPKTLRIDDPNEAAKSSIWTTLGIKNEVMFNGFGSKKEV
014-D11	At1g18400	AT1G18400.1	ok	GGTGGGTCGAATCAAACAAGTTTGTACAAAAAAGCAGGCTTCATGGCAAATTTCGAGAATCTTTCTTCTGATTTTCAGACAATAGCCATGGATATATATTCTTCCATAACTCAAGCTGCAGATCTAAACAACAACAACAGTAACCTTCATTTTCAAACATTTCATCCTTCCTCTACTTCTCTCGAATCGCTCTTCCTTCATCATCATCAACAACAATTACTTCACTTTCCCGGAAACTCTCCAGACAGTAGTAACAATTTCTCTTCAACTTCAAGTTTCCTCCATAGTGATCACAACATCGTCGATGAGACCAAGAAGAGAAAAGCTTTGTTACCTACTTTGTCTTCATCAGAGACTAGCGGCGTCTCCGATAATACGAATGTTATTGCCACTGAAACA…	GGSNQTSLYKKAGFMANFENLSSDFQTIAMDIYSSITQAADLNNNNSNLHFQTFHPSSTSLESLFLHHHQQQLLHFPGNSPDSSNNFSSTSSFLHSDHNIVDETKKRKALLPTLSSSETSGVSDNTNVIATETGSLRRGKRLKKKKEEEDEKEREVVHVRARRGQATDSHSLAERVRRGKINERLRCLQDMVPGCYKAMGMATMLDEIINYVQSLQNQVEFLSMKLTAASSFYDFNSETDAVDSMQRAKARETVEMGRQTRDGSPVFHLSTWSL*DPAFLYKVV*WXLSK*DVEL*VSNG
007-C04	AT4G00730	AT4G00730.2	ok	GGTGGGTCGAATCAAACAAGTTTGTACAAAAAAGCAGGCTGCCAATTCCAGCTGACCACCATGTCTATTCGTGAAGCAATGAGGAATCCAATCTGCACCAATTGTGGTGGACCTGCCATGCTTGGTGATGTCTCTCTTGAAGAACATCATCTCCGTATCGAAAACGCTCGTTTAAAAGACGAGCTTGATCGTGTCTGTAACCTCACCGGTAAGTTCCTTGGCCACCACCATAATCACCACTACAACTCCTCCTTAGAACTCGCTGTCGGCACCAACAACAACGGTGGACATTTCGCTTTCCCTCCTGATTTCGGCGGTGGTGGTGGTTGCTTACCTCCGCAGCAGCAGCAGTCGACGGTGATTAATGGGATTGATCAGAAGTCAGTTTTGCTGGAGCTG…	GGSNQTSLYKKAGCQFQLTTMSIREAMRNPICTNCGGPAMLGDVSLEEHHLRIENARLKDELDRVCNLTGKFLGHHHNHHYNSSLELAVGTNNNGGHFAFPPDFGGGGGCLPPQQQQSTVINGIDQKSVLLELALTAMDELVKLAQSEEPLWVKSLDGERDELNQDEYMRTFSSTKPTGLATEASRTSGMVIINSLALVETLMDSNRWTEMFPCNVARATTTDVISGGMAGTINGALQLMNAELQVLSPLVPVRNVNFLRFCKQHAEGVWAVVDVSIDPVRKTLVVPR*SRRLPSGCVVXXCLMX
007-D09	AT4G32880	AT4G32880.1	ok	GGTGGGTCGAATCAAACAAGTTTGTACAAAAAAGCAGGCTTCATGGGAGGAGGAAGCAATAATAGTCACAATATGGACAACGGGAAGTACGTGAGGTACACTCCTGAACAAGTGGAAGCTCTGGAGAGACTCTACAATGACTGTCCTAAACCGAGCTCTATGCGCCGCCAACAGCTAATCCACGAATGTCCTATCCTCTCCAACATCGAGCCTAAACAGATAAAAGTCTGGTTCCAGAACCGCAGGTGTAGAGAAAAACAGCGAAAAGAGGCGTCACGACTGCAGGCTGTGAATAGGAAGCTAACGGCAATGAACAAGCTTTTGATGGAAGAGAATGACCGCTTGCAAAAGCAAGTGTCTCACTTGGTTTATGAGAACAGCTATTTTCGCCAACATCCT…	GGSNQTSLYKKAGFMGGGSNNSHNMDNGKYVRYTPEQVEALERLYNDCPKPSSMRRQQLIHECPILSNIEPKQIKVWFQNRRCREKQRKEASRLQAVNRKLTAMNKLLMEENDRLQKQVSHLVYENSYFRQHPQNQGNLATTDTSCESVVTSGQHHLTPQHQPRDASPAGLLSIADETLTEFISKATGTAVEWVQMPGMKPGPDSIGIVAISHGCTGIAARACGLVGLDPTRVAEILKDKPCWLRDCRSLDIVNVLSTANGGTLELIYMQLYAXDNTGTSS*LLXATLHICMEXXXLVXC
007-G10	AT1G77450	AT1G77450.1	ok	GGTGGGTCGAATCAAACAAGTTTGTACAAAAAAGCAGGCTGCATGATGAAATCTGGGGCTGATTTGCAATTTCCACCAGGATTTAGATTTCATCCTACGGATGAGGAGCTAGTCCTCATGTATCTCTGTCGTAAATGCGCGTCGCAGCCGATCCCTGCTCCGATTATCACCGAACTCGATTTGTACCGATATGATCCTTGGGACCTTCCCGACATGGCTTTGTACGGTGAAAAGGAGTGGTATTTTTTCTCACCAAGAGATCGAAAGTATCCAAACGGTTCAAGACCCAACCGTGCAGCTGGTACTGGATATTGGAAAGCTACCGGAGCTGATAAACCAATAGGTCGTCCTAAACCGGTTGGTATTAAGAAGGCTCTAGTGTTTTACTCGGGAAAACCT…	GGSNQTSLYKKAGCMMKSGADLQFPPGFRFHPTDEELVLMYLCRKCASQPIPAPIITELDLYRYDPWDLPDMALYGEKEWYFFSPRDRKYPNGSRPNRAAGTGYWKATGADKPIGRPKPVGIKKALVFYSGKPPNGEKTNWIMHEYRLADVDRSVRKKNSLRLDDWVLCRIYNKKXVIXKRRSDIEDGLKACD*HVSTGICXXD*SPARSKRXHRNSRVATXG*VMPXXI
008-B01	AT1G72830	AT1G72830.1	ok	GGTGGGTCGAATCAAACAAGTTTGTACAAAAAAGCAGGCTGCCAATTCCAGCTGACCACCATGATGCATCAGATGTTGAATAAGAAAGATTCAGCTACTCATTCCACTTTGCCATACCTTAATACTAGCATCTCTTGGGGAGTGGTTCCAACTGATTCCGTTGCTAATCGTCGCGGTTCTGCTGAATCACTAAGCTTGAAGGTTGATTCAAGACCTGGGCATATACAAACTACAAAGCAAATCAGTTTTCAGGACCAAGATTCATCTTCAACACAGTCCACTGGTCAATCTTATACTGAAGTTGCTAGTAGTGGTGATGATAATCCTTCCAGACAAATCTCCTTTTCGGCTAAATCAGGATCTGAAATAACTCAACGGAAGGGGTTTGCAAGTAATCCT…	GGSNQTSLYKKAGCQFQLTTMMHQMLNKKDSATHSTLPYLNTSISWGVVPTDSVANRRGSAESLSLKVDSRPGHIQTTKQISFQDQDSSSTQSTGQSYTEVASSGDDNPSRQISFSAKSGSEITQRKGFASNPKQGSMTGFPNIHFAPAQANFSFHYADPHYGGLLAATYLPQAPTCNPQMVSMIPGRVPLPAELTETDPVFVNAKQYHAIMRRRQQRAKLEAQNKLIRARKPYLHESRHVHALKRPRGSGGRFLNTKKLLQESEQAAAREQEQDKLGQXVNRKTNMSRFEAHMLQNNKDRSSTTSGSXIXSVXXGADIF
008-E04	AT3G30260	AT3G30260.1	ok	GGTGGGTCGAATCAAACAAGTTTGTACAAAAAAGCAGGCTGCCAATTCCAGCTGACCACCATGGGAAGAGGAAGGGTTCAGCTACGGCGGATCGAGAATAAGATAAGGAGACAAGTGACATTTTCAAAGCGAAGGACCGGTTTGGTAAAGAAAGCTCAAGAGATCTCAGTGTTATGTGATGCTGAAGTTGCTTTGATTGTTTTCTCCCCCAAAGGCAAACTCTTTGAGTACTCTGCTGGTTCCAGCATGGAGAGAATTCTTGATCGATATGAGAGGTCTGCCTACGCCGGTCAAGATATTCCTACACCAAATTTGGATTCACAGGGAGAGTGCTCAACAGAATGTTCAAAGCTCTTGAGGATGATTGATGTCCTGCAAAGAAGCCTGAGGCACTTAAGA…	GGSNQTSLYKKAGCQFQLTTMGRGRVQLRRIENKIRRQVTFSKRRTGLVKKAQEISVLCDAEVALIVFSPKGKLFEYSAGSSMERILDRYERSAYAGQDIPTPNLDSQGECSTECSKLLRMIDVLQRSLRHLRGEEVDGLSIXDLQGVEMQLDTALKKXRSRKNQLMVXSIA
008-D06	AT3G02310	AT3G02310.1	ok	GGTGGGTCGAATCAAACAAGTTTGTACAAAAAAGCAGGCTGCCAATTCCAGCTGACCACCATGGGAAGAGGAAGAGTAGAGCTCAAGAGGATAGAGAACAAAATCAACAGACAAGTGACGTTTGCTAAACGTAGAAATGGTTTGCTGAAAAAAGCTTATGAGCTTTCTGTTCTCTGCGATGCTGAAGTCTCTCTCATCGTCTTCTCCAACCGTGGCAAGCTCTACGAGTTCTGCAGCACCTCCAACATGCTCAAGACACTGGAAAGGTATCAGAAGTGTAGCTATGGCTCCATTGAAGTCAACAACAAACCTGCTAAAGAGCTTGAGAACAGCTACAGAGAGTACTTGAAGCTGAAAGGTAGATATGAAAATCTGCAACGTCAGCAGAGAAATCTTCTT…	GGSNQTSLYKKAGCQFQLTTMGRGRVELKRIENKINRQVTFAKRRNGLLKKAYELSVLCDAEVSLIVFSNRGKLYEFCSTSNMLKTLERYQKCSYGSIEVNNKPAKELENSYREYLKLKGRYENLQRQQRNLLGEDLGPLNSKELEQLERQLDGSLKQVRCIKTQYMLDQLSDLQGKEHILLDANRALSMKLEDMIGVRHHHIGGGWEGW*STEYCLWTSSGSFSGTIPIS*M*SHFANWI*PSSVLRANGCDGARSVPTRKRLHPWLDAVTWQFPGIAPSFLVQSGLMAAK*VRRXALSK*RPPP
008-G08	AT2G03710	AT2G03710.1	ok	GGTGGGTCGAATCAAACAAGTTTGTACAAAAAAGCAGGCTGCCAATTCCAGCTGACCACCATGGGAAGAGGGAAAGTTGAGCTGAAGAGGATAGAGAACAAGATCAATAGACAAGTTACTTTTGCAAAGAGAAGAAATGGTTTGCTCAAGAAGGCTTATGAGCTTTCTGTCCTTTGTGATGCTGAGATTGCTCTTCTCATTTTCTCTAACCGTGGCAAGCTCTACGAATTCTGCAGCAGCCCTAGTGGTATGGCGAGGACGGTTGATAAGTATAGAAAACATAGTTATGCAACAATGGATCCAAATCAATCAGCTAAAGACTTGCAGGATAAGTATCAAGACTACTTGAAGCTTAAATCAAGAGTTGAGATCCTTCAACATTCACAAAGGCATTTGCTA…	GGSNQTSLYKKAGCQFQLTTMGRGKVELKRIENKINRQVTFAKRRNGLLKKAYELSVLCDAEIALLIFSNRGKLYEFCSSPSGMARTVDKYRKHSYATMDPNQSAKDLQDKYQDYLKLKSRVEILQHSQRHLLGEELSEMDVNELEHLERQVDASLRQIRSTKARSMLDQLSDLKTKEEMLLETNRDLRRKLEDSDAALTQSFWGSSAAEQQQQHQQQQQGMSSYQSNPPIQEAGFFKPLQGNVALQMSSHYNHNPANATNSATTSQNVNGFFPGWMV*HGNSRGSHPAFLYKVX*WPLSK*XVXL*VSN
008-A10	AT4G20280	AT4G20280.1	ok	GGTGGGTCGAATCAAACAAGTTTGTACAAAAAAGCAGGCTGCCAATTCCAGCTGACCACCATGAAGCATTCAAAGGATCCGTTTGAAGCAGCGATTGAGGAAGAGCAAGAGGAATCGCCACCGGAATCACCCGTTGGCGGAGGAGGAGGAGGTGATGGTAGTGAAGACGGACGAATTGAAATCGACCAGACTCAAGATGAAGATGAGAGACCTGTGGATGTTCGCCGTCCGATGAAGAAAGCTAAAACCTCTGTTGTTGTTACTGAAGCTAAGAACAAAGATAAAGATGAAGATGATGAAGAAGAGGAAGAGAATATGGATGTTGAGCTTACTAAATATCCAACTAGTTCTGATCCTGCTAAAATGGCCAAAATGCAAACCATATTATCGCAATTCACT…	GGSNQTSLYKKAGCQFQLTTMKHSKDPFEAAIEEEQEESPPESPVGGGGGGDGSEDGRIEIDQTQDEDERPVDVRRPMKKAKTSVVVTEAKNKDKDEDDEEEEENMDVELTKYPTSSDPAKMAKMQTILSQFTEDQMSRYESFXRSALQRPQMKKLLI
009-B02	AT5G11510	AT5G11510.2	ok	GGTGGGTCGAATCAAACAAGTTTGTACAAAAAAGCAGGCTCCATGGAAGCTGAGTCTTCAACCCCTCAGGAACGGATCCCGAAATTGCGTCACGGGAGGACTAGTGGCCCTGCAAGACGTTCAACTCGAGGCCAATGGACAGCTGAGGAGGATGAGATCTTGAGAAAAGCTGTCCATAGTTTCAAAGGAAAAAACTGGAAGAAGATAGCTGAATACTTCAAGGATCGAACTGATGTCCAGTGCCTCCACAGGTGGCAAAAGGTCCTTAATCCTGAACTTGTTAAAGGGCCCTGGACGAAGGAGGAAGATGAAATGATCGTTCAGTTAATCGAAAAATATGGGCCGAAGAAGTGGTCCACTATTGCTCGATTTTTACCTGGCCGTATTGGAAAGCAATGT…	GGSNQTSLYKKAGSMEAESSTPQERIPKLRHGRTSGPARRSTRGQWTAEEDEILRKAVHSFKGKNWKKIAEYFKDRTDVQCLHRWQKVLNPELVKGPWTKEEDEMIVQLIEKYGPKKWSTIARFLPGRIGKQCRERWHNHLNPAINKEAWTQEEELLLIRAHQIYGNRWAELTKFLPGRSDNGIKNHWHSSVKKKLDSYMSSGLLDQYQAMPLAPYERSSTLQSTFMQSNIDGNGCLNGQAENEIDSRQNSSMVGCSLSARDFQNGTINIGHDFHPCGNSQENEQTAYXSEQFYYPE
009-C03	AT1G18570	AT1G18570.1	ok	GGTGGGTCGAATCAAACAAGTTTGTACAAAAAAGCAGGCTGCCAATTCCAGCTGACCACCATGGTGCGGACACCGTGTTGCAAAGCTGAACTAGGGTTAAAGAAAGGAGCTTGGACTCCCGAGGAAGATCAGAAGCTTCTCTCTTACCTTAACCGCCACGGTGAAGGTGGATGGCGAACTCTCCCCGAAAAAGCTGGACTCAAGAGATGCGGCAAAAGCTGCAGACTGAGATGGGCCAATTATCTTAGACCTGACATCAAAAGAGGAGAGTTCACTGAAGACGAAGAACGTTCAATCATCTCTCTTCACGCCCTTCACGGCAACAAATGGTCTGCTATAGCTCGTGGACTACCAGGAAGAACCGATAACGAGATCAAGAACTACTGGAACACTCATATC…	GGSNQTSLYKKAGCQFQLTTMVRTPCCKAELGLKKGAWTPEEDQKLLSYLNRHGEGGWRTLPEKAGLKRCGKSCRLRWANYLRPDIKRGEFTEDEERSIISLHALHGNKWSAIARGLPGRTDNEIKNYWNTHIKKRLIKKGIDPVTHKGITSGTDKSENLPEKQNVNLTTSDHDLDNDKAKKNNKNFGLSSASFLNKVANRFGKRINQSVLSEIIGSGGPLASTSHTTNTTTTSVSVDSESVKSTSSSFAPTSNLLCHGTVATTPVSSNFDVDGNVNLTCSSSXFSDSXR*QSSXVLR*FRW
009-D04	AT3G28470	AT3G28470.1	ok	GGTGGGTCGAATCAAACAAGTTTGTACAAAAAAGCAGGCTGCATGGGAAGACCTCCTTGTTGTGACAAGTCCAATGTCAAGAAAGGTCTCTGGACCGAGGAAGAAGACGCTAAGATCCTTGCTTATGTTGCTATCCATGGTGTAGGAAACTGGAGCTTGATCCCCAAAAAAGCAGGTCTGAATCGATGTGGAAAGAGCTGTAGACTAAGATGGACTAATTACTTAAGACCTGACCTTAAACATGACAGCTTCTCTACCCAAGAAGAAGAGCTTATCATTGAGTGTCATAGAGCCATTGGCAGCAGGTGGTCTTCCATTGCACGAAAGCTTCCAGGAAGAACGGATAATGATGTGAAGAATCACTGGAACACAAAGCTGAAGAAGAAGCTGATGAAAATG…	GGSNQTSLYKKAGCMGRPPCCDKSNVKKGLWTEEEDAKILAYVAIHGVGNWSLIPKKAGLNRCGKSCRLRWTNYLRPDLKHDSFSTQEEELIIECHRAIGSRWSSIARKLPGRTDNDVKNHWNTKLKKKLMKMGIDPVTHKPVSQLLAEFRNISGHGNASFKTEPSNNSILTQSNSAWEMMRNTTTNHESYYTNSPMMFTNSSEYQTTPFHFYSHPNHLLNGTTSSCSSSSSSTSITQPNQVPQTPVTNFYWSDFLLSDPVPQVVGSSATSDLTFTQNEHHFNIEAEXISQNIDXXPREHVIP
009-E05	AT5G05790	AT5G05790.1	ok	GGTGGGTCGAATCAAACAAGTTTGTACAAAAAAGCAGGCTGCATGGAGACTCTGCATCCACTACTCTCGCACGTGCCAACTTCTGACCACCGGTTTGTAGTTCAAGAGATGATGTGCTTGCAAAGCTCGAGCTGGACTAAAGAAGAGAACAAGAAGTTTGAGCGAGCTCTTGCTGTCTACGCTGATGACACGCCTGATCGCTGGTTCAAAGTTGCTGCTATGATCCCTGGAAAGACCATATCAGATGTCATGAGGCAATACTCTAAGCTTGAAGAAGACCTCTTCGATATCGAAGCAGGACTTGTCCCGATCCCGGGTTACCGTTCAGTTACTCCTTGTGGATTTGATCAGGTTGTGAGTCCACGTGACTTTGATGCGTATCGTAAACTTCCTAATGGA…	GGSNQTSLYKKAGCMETLHPLLSHVPTSDHRFVVQEMMCLQSSSWTKEENKKFERALAVYADDTPDRWFKVAAMIPGKTISDVMRQYSKLEEDLFDIEAGLVPIPGYRSVTPCGFDQVVSPRDFDAYRKLPNGARGFDQDRRKGVPWTEEEHRRFLLGLLKYGKGDWRNISRNFVGSKTPTQVASHAQKYYQRQLSGAKDKRRPSIHDITTVNLLNANLSRPSSDHGCLVSKQAEPKLGFTDRDNAEEGVMFLGQNLSSVFSSYDPAIKFSGANVYXERRLLYLTRS*NEKMNPAFLYKX
009-C08	AT2G02820	AT2G02820.2	ok	GGTGGGTCGAATCAAACAAGTTTGTACAAAAAAGCAGGCTCATTCCAGCTGACCACCATGGAAGAGACAACTAAGCAGAACAACATGAAGAAGAAGAAGAAGATTCTTCTTCATTCCGATGATTCCAAGAAGAAGGAGCGTCATATTGTTACTTGGTCTCCTGAGGAGGATGATATACTAAGGAAGCAAATCAGTTTACAGGGAACTGAAAATTGGGCGATCATTGCATCCAAGTTTAATGATAAGAGCACAAGGCAGTGTAGAAGAAGATGGTATACATACTTGAACTCTGATTTCAAGAGAGGAGGTTGGTCCCCTGAAGAAGATACACTTTTGTGTGAGGCACAGAGATTGTTTGGGAATAGGTGGACTGAGATAGCAAAAGTGGTCTCAGGAAGA…	GGSNQTSLYKKAGSFQLTTMEETTKQNNMKKKKKILLHSDDSKKKERHIVTWSPEEDDILRKQISLQGTENWAIIASKFNDKSTRQCRRRWYTYLNSDFKRGGWSPEEDTLLCEAQRLFGNRWTEIAKVVSGRTDNAVKNRFTTLCKKRAKHEAMAKENRIACCVNSDNKRLLFPDGISTPLKVESESPLTKKMR*HGNSRGYPAFLYKVV*WPLSK*DVEL*VSNGRHRGGALDFFARGLVKSPIKVVGLSTLPEIYEKMEKGQIVGRYVVDTSK*ANFL*FMIFIIK*VIKKISVYKFXVTLRF*
009-G10	AT5G61600	AT5G61600.1	ok	GGTGGGTCGAATCAAACAAGTTTGTACAAAAAAGCAGGCTCAAAGATGGCAACTAAACAAGAAGCTTTAGCCATCGATTTCATAAGCCAACACCTTCTCACAGACTTTGTTTCCATGGAAACTGATCACCCATCTCTTTTTACCAACCAACTTCACAACTTTCACTCAGAAACAGGCCCTAGAACCATCACCAACCAATCCCCTAAACCGAATTCGACTCTTAACCAGCGTAAACCGCCCTTACCGAATCTATCCGTCTCGAGAACGGTTTCAACAAAGACAGAGAAAGAGGAAGAAGAGAGGCACTACAGGGGAGTGAGACGAAGACCGTGGGGAAAATACGCGGCGGAGATTAGGGATCCGAACAAAAAGGGTTGTAGGATCTGGCTTGGGACTTAC…	GGSNQTSLYKKAGSKMATKQEALAIDFISQHLLTDFVSMETDHPSLFTNQLHNFHSETGPRTITNQSPKPNSTLNQRKPPLPNLSVSRTVSTKTEKEEEERHYRGVRRRPWGKYAAEIRDPNKKGCRIWLGTYDTAVEAGRAYDQAAFQLRGRKAILNFPLDVRVTSETCSGEGVIGLGKRKRDKGSPPEEEKAARVKVEEEESNTSETTEAEVEPVVPLTPSSWMGFWDVGAGDGIFSIPPLSPTSPNFSXISVT*
009-F11	AT3G61250	AT3G61250.1	ok	GGTGGGTCGAATCAAACAAGTTTGTACAAAAAAGCAGGCTGCATGGGAAGAACACCTTGTTGTGACAAGATTGGTTTGAAGAAAGGTCCTTGGACGCCTGAAGAAGATGAGGTTCTTGTTGCGCATATCAAGAAAAATGGACATGGAAGCTGGAGAACACTTCCTAAACTTGCTGGTTTACTTCGCTGTGGGAAGAGTTGCAGGCTGAGATGGACAAACTATCTGAGACCAGACATAAAGAGAGGTCCTTTCACTGCTGATGAAGAGAAACTTGTTATCCAGCTTCATGCCATTCTCGGCAACAGGTGGGCTGCTATTGCAGCACAGCTTCCAGGAAGAACAGACAACGAGATCAAGAACTTATGGAACACTCATTTGAAGAAACGTCTTTTATCTATG…	GGSNQTSLYKKAGCMGRTPCCDKIGLKKGPWTPEEDEVLVAHIKKNGHGSWRTLPKLAGLLRCGKSCRLRWTNYLRPDIKRGPFTADEEKLVIQLHAILGNRWAAIAAQLPGRTDNEIKNLWNTHLKKRLLSMGLDPRTHEPLPSYGLAKQAPSSPTTRHMAQWESARVEAEARLSRESMLFSPSFYSGVVKTECDHFLRIWNSEIGEAFRNLAPLDESTITSQSPCSRATSTSSALLKSSTNSWGGKEVTVAIHGSDYSPYSNDLEDDSTDSALQLLLDFPISDDDMSFLEXNIDSYSXXLLLVLFXWXXKF*TXF
010-D01	AT4G04450	AT4G04450.1	ok	GGTGGGTCGAATCAAACAAGTTTGTACAAAAAAGCAGGCTTAATGTTTCGTTTTCCGGTAAGTCTTGGAGGAGGTCCACGTGAGAATCTGAAGCCATCAGATGAGCAGCATCAACGTGCGGTGGTGAATGAGGTTGACTTTTTCCGATCAGCGGAGAAGAGAGATAGGGTTTCACGTGAAGAACAAAACATTATCGCCGATGAGACTCATAGGGTTCATGTCAAAAGGGAGAATTCACGTGTTGATGATCATGACGATCGTTCTACTGATCACATCAATATTGGACTTAATCTTCTCACTGCGAATACGGGAAGCGACGAGTCAATGGTGGATGATGGATTGTCTGTGGATATGGAAGAGAAACGTACAAAGTGTGAGAATGCACAACTTCGCGAAGAG…	GGSNQTSLYKKAGLMFRFPVSLGGGPRENLKPSDEQHQRAVVNEVDFFRSAEKRDRVSREEQNIIADETHRVHVKRENSRVDDHDDRSTDHINIGLNLLTANTGSDESMVDDGLSVDMEEKRTKCENAQLREELKKASEDNQRLKQMLSQTTNNFNSLQMQLVAVMRQQEDHHHLATTENNDNVKNRHEVPEMVPRQFIDLGPHSDEVSSEERTTVRSGSPPSLLEKSSSRQNGKRVLVREESPETESNGWRNPNKVPKHHASSSICGGNGSENASSKVIEQAAAEATMRKARVSVRARSEXSHVKRWMSMXKIXTKMA
010-F05	AT1G48150	AT1G48150.1	ok	GGTGGGTCGAATCAAACAAGTTTGTACAAAAAAGCAGGCTTGCAGTCGTCGAACGTAACTGATTGCACAATGAGGAAAAGAGGAACAAAAAGAAAGATTGAAATTGAGAAACGCATGACTAAACAACAACGATCCGTCGCTTGCAGCAAACGCCGTCCCACACTCTTCTCCAAAGCGGCTGATCTTTGCCTTCTCTCCGGAGCCAACATAGCCGTTTTTGTAACTTCTCCTGACGAGAACTCCGATGTCGTTTATTCATTCTCGGGCTACTCTCATGCCTCTGAAATTGTTGACTGTTACCTCAACAACAAGTCTCCTCCCAAGACTACTATTAACCCTGAATCAGCCAAGTTTTGGTGGGAAGAGCCCGATCTTTACCGTGATTGTGACGATCTGTCT…	GGSNQTSLYKKAGLQSSNVTDCTMRKRGTKRKIEIEKRMTKQQRSVACSKRRPTLFSKAADLCLLSGANIAVFVTSPDENSDVVYSFSGYSHASEIVDCYLNNKSPPKTTINPESAKFWWEEPDLYRDCDDLSELRIIEDRLMRTKKHLMDYLEKKEKSHSVSKSDQNPNNDTSHHLINLVTW*MKILDLLTASYVKQRKRITECVFPKKHKHNRCSQRRIRAFGKT*MSTTCLVFLRTTTILRFLFKIIPQPTKTTSY*ST*VNT*AKKQWNAHVLVRPSFLVQSGLMAAK*VRRRALSK*RPPPR
010-A06	AT4G24240	AT4G24240.1	ok	GGTGGGTCGAATCAAACAAGTTTGTACAAAAAAGCAGGCTTAATGACTGTTGAGCTGATGATGAGCAGCTACAGCGGCGGCGGAGGAGGAGGTGATGGTTTTCCTGCAATCGCCGCGGCGGCGAAAATGGAAGATACCGCTTTGAGAGAAGCTGCTTCTGCAGGGATTCACGGTGTGGAGGAGTTTCTTAAACTGATCGGTCAAAGTCAACAACCAACGGAGAAGAGTCAGACGGAGATAACCGCGGTGACTGACGTCGCCGTTAACAGCTTCAAGAAGGTCATTTCTCTACTCGGTAGATCTAGAACCGGACACGCTAGATTCAGACGAGCTCCCGCGTCAACGCAAACGCCGTTTAAGCAAACGCCGGTGGTTGAGGAGGAGGTGGAGGTGGAGGAG…	GGSNQTSLYKKAGLMTVELMMSSYSGGGGGGDGFPAIAAAAKMEDTALREAASAGIHGVEEFLKLIGQSQQPTEKSQTEITAVTDVAVNSFKKVISLLGRSRTGHARFRRAPASTQTPFKQTPVVEEEVEVEEKKPETSSVLTKQKTEQYHGGGSAFRVYCPTPIHRRPPLSHNNNNNQNQTKNGSSSSSPPMLANGAPSTINFAPSPPVSAXNSFMSS
010-B07	AT4G01250	AT4G01250.1	ok	GGTGGGTCGAATCAAACAAGTTTGTACAAAAAAGCAGGCTTAATGGCCGACGATTGGGATCTCCACGCCGTAGTCAGAGGCTGCTCAGCCGTAAGCTCATCAGCTACTACCACCGTATATTCCCCCGGCGTTTCATCTCACACAAACCCTATATTCACCGTCGGACGACAAAGTAATGCCGTCTCCTTCGGAGAGATTCGAGATCTCTACACACCGTTCACACAAGAATCTGTCGTCTCTTCGTTTTCTTGTATAAACTACCCAGAAGAACCTAGAAAGCCACAGAACCAGAAACGTCCTCTTTCTCTCTCTGCTTCTTCCGGTAGCGTCACTAGCAAACCCAGTGGCTCCAATACCTCTAGATCTAAAAGAAGAAAGATACAGCATAAGAAAGTGTGC…	GGSNQTSLYKKAGLMADDWDLHAVVRGCSAVSSSATTTVYSPGVSSHTNPIFTVGRQSNAVSFGEIRDLYTPFTQESVVSSFSCINYPEEPRKPQNQKRPLSLSASSGSVTSKPSGSNTSRSKRRKIQHKKVCHVAAEALNSDVWAWRKYGQKPIKGSPYPRGYYRCSTSKGCLARKQVERNRSDPKMFIVTYTAEHNHPAPTHRNSLAGSTRQKPSDQQTSKSPTTTIATYSSSPVTSADEFVLPVEDHLAVGDLDGEEDLLSLSDTVVSDDFFDGLEEFAARR*LFXELGSGEF*SLLGCEQC
010-F08	AT5G06500	AT5G06500.1	ok	GGTGGGTCGAATCAAACAAGTTTGTACAAAAAAGCAGGCTTGGCTCGGAAAAAAGTACGAGCTGCATGGATCCGTGACGATAGGATGAGGAGGGCAAGCCTCAAGAGGAGGTTAACGGGGCTTATCAAAAAAGTGAATGAACTGTCCATTCTGTGCGATATGCGCGCTAGTGTGGTCGTTTTCAATCGAGAAGAAGAACAATTGACGGCGTGGCCATCTCCCGAGGCAGCTAATTCACTCATCGACAACTTTTATTCTCTAACCGACCATGAAAGGACCATGAAGGCCGTTGATCCGGAGTCATACGTCCAGACCGTTATCGAAAAGATTGAGAAGAAACGAGCCGATACTCGGAAGGTTATCACGGAGTTTGAGATGGACGAACTCATGTTCCAAGTC…	GGSNQTSLYKKAGLARKKVRAAWIRDDRMRRASLKRRLTGLIKKVNELSILCDMRASVVVFNREEEQLTAWPSPEAANSLIDNFYSLTDHERTMKAVDPESYVQTVIEKIEKKRADTRKVITEFEMDELMFQVQNGRELADLSPTEADKLIPYADKKLMWLSKRMGSTGVDALRASNVASGSGGNGLNMMETGRSFYYVDKWVFVDPQVQNPCDVETHLPTMVSGLDLNMEPSDEDLGTYKGESSMAGGAEDDAE*TQLSCTKWFDGR*VSKTSSSK*VTAATAVELWTSSPEVWSSLQXXCRLVYLAX
010-B10	AT2G30250	AT2G30250.1	ok	GGTGGGTCGAATCAAACAAGTTTGTACAAAAAAGCAGGCTTAATGTCTTCCACTTCTTTCACCGACCTTCTTGGTTCTTCCGGCGTTGACTGTTACGAAGATGATGAAGACTTGAGAGTTTCTGGGTCGAGTTTTGGTGGGTACTATCCAGAGAGAACCGGGTCTGGTTTACCTAAGTTCAAGACGGCTCAACCACCACCTCTTCCGATTTCACAATCTTCTCATAACTTCACTTTCTCCGATTACCTTGATTCTCCTCTGCTTCTCAGCTCCTCACACAGTTTGATATCTCCAACAACAGGAACGTTTCCATTGCAAGGCTTTAATGGAACAACAAACAATCACTCAGATTTTCCCTGGCAGCTACAATCTCAACCATCAAACGCTTCTTCTGCTTTG…	GGSNQTSLYKKAGLMSSTSFTDLLGSSGVDCYEDDEDLRVSGSSFGGYYPERTGSGLPKFKTAQPPPLPISQSSHNFTFSDYLDSPLLLSSSHSLISPTTGTFPLQGFNGTTNNHSDFPWQLQSQPSNASSALQETYGVQDHEKKQEMIPNEIATQNNNQSFGTERQIKIPAYMVSRNSNDGYGWRKYGQKQVKKSENPRSYFKCTYPDCVSKKIVETASDGQITEIIYKGGHNHPKPEFTKRPSQSSLPSSVNGRRLFNPASVVSEPHDQSENSSISFDYSDLEQKSFKSXYGEIDE
011-F03	AT1G49720	AT1G49720.1	ok	GGTGGGTCGAATCAAACAAGTTTGTACAAAAAAGCAGGCTGTATGGGTACTCACATTGATATCAACAACTTAGGCGGCGATACTTCTAGAGGGAATGAGTCAAAGCCATTGGCGAGGCAGTCTTCGTTATATTCCTTAACGTTTGATGAGCTTCAGAGCACATTAGGTGAGCCGGGGAAAGATTTTGGGTCTATGAATATGGATGAGTTACTCAAGAACATATGGACTGCTGAGGATACTCAAGCCTTTATGACTACTACATCTTCGGTTGCAGCCCCGGGACCTAGTGGTTTTGTTCCGGGAGGAAATGGTTTACAGAGGCAAGGCTCCTTGACCTTGCCTAGAACGCTTAGTCAGAAGACTGTCGATGAAGTCTGGAAATACCTGAATTCGAAAGAA…	GGSNQTSLYKKAGCMGTHIDINNLGGDTSRGNESKPLARQSSLYSLTFDELQSTLGEPGKDFGSMNMDELLKNIWTAEDTQAFMTTTSSVAAPGPSGFVPGGNGLQRQGSLTLPRTLSQKTVDEVWKYLNSKEGSNGNTGTDALERQQTLGEMTLEDFLLRAGVVKEDNTQQNENSSSGFYANNGAAGLEFGFGQPNQNSISFNGNNSSMIMNQAPGLGLKVGGTMQQQQQPHQQQLQQPHQ
011-E05	AT3G19580	AT3G19580.2	ok	GGTGGGTCGAATCAAACAAGTTTGTACAAAAAAGCAGGCTTCATGGCCCTCGAAGCGATGAACACTCCAACTTCTTCTTTCACCAGAATCGAAACGAAAGAAGATTTGATGAACGACGCCGTTTTCATTGAGCCGTGGCTTAAACGCAAACGCTCCAAACGTCAGCGTTCTCACAGCCCTTCTTCGTCTTCTTCCTCACCGCCTCGATCTCGACCCAAATCCCAGAATCAAGATCTTACGGAAGAAGAGTATCTCGCTCTTTGTCTCCTCATGCTCGCTAAAGATCAACCGTCGCAAACGCGATTTCATCAACAGTCGCAATCGTTAACGCCGCCGCCAGAATCAAAGAACCTTCCGTACAAGTGTAACGTCTGTGAAAAAGCGTTTCCTTCCTATCAG…	GGSNQTSLYKKAGFMALEAMNTPTSSFTRIETKEDLMNDAVFIEPWLKRKRSKRQRSHSPSSSSSSPPRSRPKSQNQDLTEEEYLALCLLMLAKDQPSQTRFHQQSQSLTPPPESKNLPYKCNVCEKAFPSYQALGGHKASHRIKPPTVISTTADDSTAPTISIVAGEKHPIAASGKIHECSICHKVFPTGQALGGHKRCHYEGNLGGGGGGGSKSISHSGSVSSTVSEERSHRGFIDLNLPALPELSLHHNPIVDEEILSPLTGKKPLLLTDHDQVIKKEDLSLKIYPAF
011-C06	AT1G24625	AT1G24625.1	ok	GGTGGGTCGAATCAAACAAGTTTGTACAAAAAAGCAGGCTCTATGACGGAATCTGATGATGCCTCACGAGAAACACCAGCCAGCAGAGGAGGAGAAGCCTCGTCAAATCAAGATCTGTCCAAACCAGAATCAAACCATGTTTCACTCGATCTCAAGCTCAACGATACTTTCAACGATGACACAAAGAGCACAAAGTGTGAAGCAAACCCAAGAGTCTTCTCTTGCAACTACTGCAGACGCAAGTTCTATAGCTCTCAAGCTCTTGGAGGTCACCAGAACGCACACAAGCGAGAAAGAACAATGGCCAAACGAGCAATGCACATGGGAAGAATGTTTGGTCACCATCACAGGCCTTACACATACACTTCTTCTTCCCTTGGGATGCAAGCTCACTCCGGT…	GGSNQTSLYKKAGSMTESDDASRETPASRGGEASSNQDLSKPESNHVSLDLKLNDTFNDDTKSTKCEANPRVFSCNYCRRKFYSSQALGGHQNAHKRERTMAKRAMHMGRMFGHHHRPYTYTSSSLGMQAHSGLLHHTLSQPQPLVSRFHHQGYFGNTVPLFFDYDDGGSDFFWPGSFRQVVEEAEAPVVVVASTESGLDLNSVAANGGVDNNSSKPDLTLRLNPAFLYKVV*WPLSK*DVEL*VSNGRHRGGALDFFARGLVKSPIKVVGLSTLPEIYXRWKRVNRW*IRC*HF**ANXL*FMIFXIKX
011-A09	AT3G51080	AT3G51080.1	ok	GGTGGGTCGAATCAAACAAGTTTGTACAAAAAAGCAGGCTCTATGGAGAGTGTTGAATTGACGTTGAAGAACAGTAACATGAAAGACAAAACCCTAACCGGCGGCGCTCAAAGTGGCGATGATTTCTCCGTCGACGACTTGCTTGACTTCTCAAAAGAAGAAGAAGACGACGACGTTTTGGTTGAGGATGAGGCTGAATTGAAAGTACAACGAAAAAGAGGAGTCTCTGACGAAAATACCCTTCACCGGAGCAACGATTTCTCCACCGCTGATTTCCACACTAGCGGGCTTTCCGTTCCGATGGATGATATAGCGGAACTTGAATGGTTATCGAATTTCGTAGATGATTCTTCTTTCACGCCGTATTCTGCTCCGACGAATAAACCGGTTTGGTTAACC…	GGSNQTSLYKKAGSMESVELTLKNSNMKDKTLTGGAQSGDDFSVDDLLDFSKEEEDDDVLVEDEAELKVQRKRGVSDENTLHRSNDFSTADFHTSGLSVPMDDIAELEWLSNFVDDSSFTPYSAPTNKPVWLTGNRRHLVQPVKEETCFKSQHPAVKTRPKRARTGVRVWSHGSQSLTDSSSSSTTSSSSSPRPSSPLWLASGQFLDEPMTKTQKKKKVWKNAGQTQTQTQTQTRSVVIVEFRKRRSGEQDH*ERRRCVMRVVCVTNRVGYYPNIDPLVAQHFRVSFTQTTTVKSLR
011-G10	AT1G51950	AT1G51950.1	ok	GGTGGGTCGAATCAAACAAGTTTGTACAAAAAAGCAGGCTTAATGGAGGGTTATTCAAGAAACGGTGAAATCTCTCCGAAGCTGCTTGACTTGATGATTCCACAAGAGAGAAGAAATTGGTTTCACGATGAGAAAAACTCTGTTTTCAAAACAGAGGAGAAGAAGCTTGAGCTAAAGCTTGGACCACCTGGTGAAGAAGATGATGATGAATCGATGATAAGACACATGAAGAAAGAACCAAAAGACAAATCTATCCTCTCTCTCGCTGGCAAATACTTCTCTCCTTCTTCCACCAAAACCACATCCCATAAAAGAACTGCTCCTGGTCCAGTGGTGGGATGGCCTCCGGTTCGATCCTTCAGGAAGAATTTAGCTAGTGGAAGTTCTTCAAAGCTTGGA…	GGSNQTSLYKKAGLMEGYSRNGEISPKLLDLMIPQERRNWFHDEKNSVFKTEEKKLELKLGPPGEEDDDESMIRHMKKEPKDKSILSLAGKYFSPSSTKTTSHKRTAPGPVVGWPPVRSFRKNLASGSSSKLGNDSTTSNGVTLKNQKCDAAAKTTEPKRQGGMFVKINMYGVPIGRKVDLSAHNSYEQLSFTVDKLFRGLLAAQRDFPSSIEDEKPITGLLDGNGEYTLTYEDNEGDKMLVGDVPWQMFVSSVKRLRVIKTSEISSALTYGNGKQEKMRRYPAFLYKVV*WPLSK*DVEL*VSNGR
011-B11	AT5G56860	AT5G56860.1	ok	GGTGGGTCGAATCAAACAAGTTTGTACAAAAAAGCAGGCTCTATGGATTCAAATTTTCATTACTCGATAGATCTTAACGAAGATCAAAACCATCACGAACAACCCTTTTTCTATCCTCTTGGATCCTCTTCCTCGCTTCATCATCATCATCATCATCATCATCATCAAGTCCCTTCTAATTCTTCATCTTCTTCTTCGTCCATTTCATCGCTCTCCTCTTACCTCCCTTTCTTGATCAACTCTCAAGAAGATCAACGTGTTGCCTACAACAACACTTATCACGCTGATCATCTCCATCTTTCTCAACCCCTCAAGGCCAAGATGTTTGTGGCTAACGGTGGATCATCAGCATGCGATCACATGGTGCCAAAGAAGGAGACAAGACTGAAACTAGCGATA…	GGSNQTSLYKKAGSMDSNFHYSIDLNEDQNHHEQPFFYPLGSSSSLHHHHHHHHHQVPSNSSSSSSSISSLSSYLPFLINSQEDQRVAYNNTYHADHLHLSQPLKAKMFVANGGSSACDHMVPKKETRLKLAIRKKDHEDQPHPLHQNPTKPDSDSDKWLMSPKMRLIKKTITNNKQLIDQTNNNNHKESDHYPLNHKTNFDEDHHEDLNFKNVLTRKTTAATTENRYNTINENGYSNNNGVIRVCSDCNTTKTPLWRSGPRGPKSLCNACGIRQRKXKASRYGRGRCSQRPRXAVAPRVHNYR*KEV
012-B01	AT5G07680	AT5G07680.1	ok	GGTGGGTCGAATCAAACAAGTTTGTACAAAAAAGCAGGCTGCCAATTCCAGCTGACCACCATGGAAACTTTCGGTGTGTTTCACAAGGAAGATGATGAGCAGATGGATTTGCCTCCTGGTTTTAGGTTTCATCCAACAGACGAAGAACTCATAACCCACTATCTCCACAAGAAGGTTCTTGACCTTGGTTTCTCGGCTAAAGCTATTGGTGAGGTTGATTTGAACAAAGCTGAGCCATGGGAGTTGCCATATAAAGCAAAAATTGGTGAGAAAGAATGGTACTTTTTCTGTGTGAGGGATAGAAAGTATCCGACTGGTCTGAGGACTAACCGAGCAACTCAAGCCGGTTATTGGAAGGCGACAGGGAAGGATAAAGAAATCTTCCGAGGTAAATCGCTT…	GGSNQTSLYKKAGCQFQLTTMETFGVFHKEDDEQMDLPPGFRFHPTDEELITHYLHKKVLDLGFSAKAIGEVDLNKAEPWELPYKAKIGEKEWYFFCVRDRKYPTGLRTNRATQAGYWKATGKDKEIFRGKSLVGMKKTLVFYRGRAPKGQKTNWVMHEYRLDGKLSAHNLPKTAKNEWVICRVFHKTAGGKKIPISTLIRIGSYGTGSSLPPLTDSSPYNDKTKTEPVYVPCFSNQAETRGTILNCFSNPSLSSIQPDFLQMIPLYQPQSLNISXSSNPVLTQEQSVLQAMMENNR
012-D01	AT2G18060	AT2G18060.1	ok	GGTGGGTCGAATCAAACAAGTTTGTACAAAAAAGCAGGCTGCCAATTCCAGCTGACCACCATGGAGCCAATGGAATCTTGTAGCGTTCCTCCAGGATTTAGGTTCCATCCGACGGACGAAGAGCTTGTCGGGTACTATCTAAGGAAGAAAATCGCATCGCAAAAGATTGATCTCGATGTCATCAGAGACATCGATCTCTACAGAATAGAACCATGGGATCTACAAGAACAATGTCGAATCGGTTATGAGGAACAAAATGAATGGTATTTTTTTAGTCACAAGGACAAGAAATATCCAACGGGGACAAGAACTAATAGAGCGACCATGGCTGGATTTTGGAAAGCCACGGGAAGAGACAAAGCTGTTTACGACAAAACAAAACTAATTGGTATGAGGAAA…	GGSNQTSLYKKAGCQFQLTTMEPMESCSVPPGFRFHPTDEELVGYYLRKKIASQKIDLDVIRDIDLYRIEPWDLQEQCRIGYEEQNEWYFFSHKDKKYPTGTRTNRATMAGFWKATGRDKAVYDKTKLIGMRKTLVFYKGRAPNGKKSDWIMHEYRLESDENAPPQEEGWVVCRAFKKRATGQAKNTETWSSSYFYDEVAPNGVNSVMDPIDYISKQQHNIFGKGLMCKQELEGMVDGINYIQSNQFIQLPQLQSPSLPLMKRPSSSMSITSMDNNYNYKLPLADEESFEXFIRGEDRRKXKASNDXGN
013-D04	At5g21960	AT5G21960.1	ok	GGTGGGTCGAATCAAACAAGTTTGTACAAAAAAGCAGGCTTCATGGATGCATCCCCAAAGTACACAGGTGTACGGAAGAGGAAGTGGGGAAAATGGGTGGCTGAGATTCGTCTCCCCAACAGCCGTGACAGGATCTGGTTAGGCTCTTTCGACTCTGCTGAGAAGGCGGCGCGTGCTTTCGACGCGGCTCTTTACTGTCTTCGTGGCCCCGGAGCACGCTTCAACTTCCCCGACAATCCTCCGGAGATTCCCGGTGGTCGTTCTCTGACGCCGCAGCAGATTCAGGTCGTAGCTAGCCGTTTCGCCTGCGAGGAGGAGCTACTACCACCGGAACAACATCATCCGTCACCGCCACGTGGCGACCATAATACCGAGGAAGAAGTGATAATTTCGGCACGT…	GGSNQTSLYKKAGFMDASPKYTGVRKRKWGKWVAEIRLPNSRDRIWLGSFDSAEKAARAFDAALYCLRGPGARFNFPDNPPEIPGGRSLTPQQIQVVASRFACEEELLPPEQHHPSPPRGDHNTEEEVIISARGEINSGSGGPTLGQVGEDNNNEGNSNDTSSYWPLIWEEENFVGPPNSDHEFGFFTDDSTNLYFPTQQQQQHQLSSDFYYDGACEDDFSHYNINLWNF*DPAFLYKVV*WPLSK*DVEL*VSNGRHRGGALDFFARXLVKSPIXXVGLSTLPEIYEKMEK
013-G05	At2g42280	AT2G42280.2	ok	GGTGGGTCGAATCAAACAAGTTTGTACAAAAAAGCAGGCTTCATGGATTCAAATAATCATCTCTACGACCCGAATCCCACCGGGTCGGGTCTTCTTCGTTTTAGATCAGCTCCGAGCTCTGTTCTCGCCGCTTTTGTTGACGACGACAAGATTGGTTTCGACTCCGATAGGTTGCTTTCAAGATTCGTGACCTCTAATGGCGTTAACGGAGATCTGGGTTCACCTAAATTCGAGGATAAGTCTCCGGTTTCGTTAACGAACACCTCTGTTTCATACGCCGCCACTCTGCCGCCACCGCCGCAGCTTGAGCCGTCGAGTTTTCTGGGTTTGCCGCCGCATTACCCGAGGCAGAGTAAAGGGATAATGAACTCGGTTGGTTTGGATCAGTTTCTCGGTATC…	GGSNQTSLYKKAGFMDSNNHLYDPNPTGSGLLRFRSAPSSVLAAFVDDDKIGFDSDRLLSRFVTSNGVNGDLGSPKFEDKSPVSLTNTSVSYAATLPPPPQLEPSSFLGLPPHYPRQSKGIMNSVGLDQFLGINNHHTKPVESNLLRQSSSPAGMFTNLSDQNGYGSMRNLMNYEEDEESPSNSNGLRRHCSLSSRPPSSLGMLSQIPEIAPETNFPYSHWNDPSSFIDNLSSLKREAEDDGKLFLGAQNGESGNRMQLLSHHLSLPKSSSTASDMVSVXKYLQLQDSVPCKIRAKRXXATHPRSIAERVX
013-F10	At2g02060	AT2G02060.1	ok	GGTGGGTCGAATCAAACAAGTTTGTACAAAAAAGCAGGCTTCATGGGTAAGTCTAGTGGTAGAAATGGTAACGGAAGCTTTAACGGCAATAAATTTCACGGAGTTAGACCTTACGTACGGTCTCCAGTTCCACGGCTTAGATGGACGCCGGATCTTCACCGTTGTTTCGTTCACGCCGTCGAGATTCTCGGTGGTCAACACCGAGCAACACCAAAACTTGTTCTTAAGATGATGGATGTGAAGGGACTTACCATTTCACATGTCAAAAGCCACCTTCAGATGTATAGAGGAGGTTCAAAGCTCACTTTGGAGAAACCAGAAGAAAGCTCATCATCTTCAATAAGAAGAAGACAAGACAGTGAAGAAGATTATTATCTTCATGACAACTTGTCTTTACAC…	GGSNQTSLYKKAGFMGKSSGRNGNGSFNGNKFHGVRPYVRSPVPRLRWTPDLHRCFVHAVEILGGQHRATPKLVLKMMDVKGLTISHVKSHLQMYRGGSKLTLEKPEESSSSSIRRRQDSEEDYYLHDNLSLHTRNDCLLGFHSFPLSSHSSFRGGGGGRTKEQQTSESGGYDDDADFLHIKKMNDTTTFLSHHFPKGTEEWREQEHEEEEEDLSLSLSLNHHHWRSNGSSVVSETSEAAVSTCSAPFVSKDCFGSSKIDLNLSISLLGS*DPAFLYKVV*WPLSK*DVEL*VSNXPPPRWXFGLL
012-C03	AT2G12940	no	bad	GGTGGGTCGAATCAAACAAGTTTGTACAAAAAAGCAGGCTATGAATGGATCCGACAATACCACTCCGTCCCGACCATGGTCGATAACTCAGCCTTCACTTGCCTTCTCCTCCTTGCCCCCATTGAGCCCTTCTCCGTCGTCATCCCGTCGCAATTCATTACCATTGATGAATCCGTCAACTTCTATGGAGAGTAGAGACTCTTCCATGAGGTTTAAGAAAAACTCTTTATTGCCTCCTTTGGGTGTGAAGAAAATAGCACCCAAAGATATTGGACCCCTAAAGAGACACTACAGGAGTGTTTCAATGGATAGTTGTTTGAGTGACTTACTGAAGCTAACTCCTTCTCCGGGTAACACTCCATCTTCAAGATTGGTTGATGGAGACCAGAATGCTTCCAG…	GGSNQTSLYKKAGYEWIRQYHSVPTMVDNSAFTCLLLLAPIEPFSVVIPSQFITIDESVNFYGE*RLFHEV*EKLFIASFGCEENSTQRYWTPKETLQECFNG*LFE*LTEANSFSG*HSIFKIG*WRPECFQARV*CQ*LY***IE*DSKE*QT*RGCIGS*GSQKNLEESRVRSTFKAEEVTVYD*LGTQNKLC*ERKCFNI*KDQAFGE**NNDDE*EEGNHDSN*IDGDTGTTSGCLD*TFARRK*KAKSCINFERKWEWKSPKAXXGNL*SIAEPVMNSTNQTWK*WXQHDQLV
006-B02	AT5G05770	no	bad	GGTGGGTCGAATCAAACAAGTTTGTACAAAAAAGCAGGCTGAATTCCAGCTGACCACCATGTCGTCGAGAGGATTCAACATTAAAGCTAGAGGATTATGTAATAACAACAACGGAGGAGGAGGAACGGGGGCGAAGTGTGGACGGTGGAATCCAACGGTGGAGCAAGTGAAGCTTCTGACAGATCTGTTCAAGGCGGGACTGCGAACACCGAGCACGGACCAGATTCAGAAGATCTCTATGGAGCTGAGTTTCTACGGTAAGATTGAGAGCAAGAACGTGTTCTATTGGTTCCAAAACCATAAAGCTAGAGAGAGACAAAAGTGCCGGAAAATCTCCACCGTCAAGTTTGATCATCGTCAAGATACAGATCTTTCTAAGCCTCGCCGAGACAACGTACG…	GGSNQTSLYKKAG*IPADHHVVERIQH*S*RIM**QQRRRRNGGEVWTVESNGGASEASDRSVQGGTANTEHGPDSEDLYGAEFLR*D*EQERVLLVPKP*S*RETKVPENLHRQV*SSSRYRSF*ASPRQRTSSSTTSERLTWQFPGIAPSFLVQSGLMAAK*VRRRALSK*RPPPRWSFGLLRQRFGQVSNQGCRLVYLARNLRKDGKGSNRW*IRC*HF*ISEFLMIYDFYY*ISYKKNKCIQILK*LLXFKTKILILE*LFPVXXVAFSGIA*GRSY*PHLYRHAEQMPANRSPFHPIXRYANSXNELM
Raw sequences were translated and blasted against Arabidopsis TAIR9 protein sequences.The sequence corresponding to 13 codons belonging to the GAL4-AD and attB1 was removed before corresponding to the GAL4AD
